# Supplementary material for: Correlated shapeshifting and configurational isomerization
Source: Chem Sci. 2024 Aug 23;15(36):14618–24. doi: 10.1039/d4sc03699a (PMC11370815; doi:10.1039/d4sc03699a)
Supplement: SC-015-D4SC03699A-s002 [file SC-015-D4SC03699A-s002.zip]

Archive with 108 entries (104 files):
- Optimsed_Geometries_SI/1a/
- Optimsed_Geometries_SI/1a/1a_energies.txt
- Optimsed_Geometries_SI/1a/xyz/
- Optimsed_Geometries_SI/1a/xyz/e_a_1a_01.xyz
- Optimsed_Geometries_SI/1a/xyz/e_a_1a_02.xyz
- Optimsed_Geometries_SI/1a/xyz/e_b_1a_01.xyz
- Optimsed_Geometries_SI/1a/xyz/e_b_1a_02.xyz
- Optimsed_Geometries_SI/1a/xyz/e_b_1a_03.xyz
- Optimsed_Geometries_SI/1a/xyz/e_b_1a_04.xyz
- Optimsed_Geometries_SI/1a/xyz/e_c_1a_01.xyz
- Optimsed_Geometries_SI/1a/xyz/e_c_1a_02.xyz
- Optimsed_Geometries_SI/1a/xyz/e_c_1a_03.xyz
- Optimsed_Geometries_SI/1a/xyz/e_c_1a_04.xyz
- Optimsed_Geometries_SI/1a/xyz/e_c_1a_05.xyz
- Optimsed_Geometries_SI/1a/xyz/e_d_1a_01.xyz
- Optimsed_Geometries_SI/1a/xyz/e_d_1a_02.xyz
- Optimsed_Geometries_SI/1a/xyz/e_d_1a_03.xyz
- Optimsed_Geometries_SI/1a/xyz/e_d_1a_04.xyz
- Optimsed_Geometries_SI/1a/xyz/e_d_1a_05.xyz
- Optimsed_Geometries_SI/1a/xyz/e_d_1a_06.xyz
- Optimsed_Geometries_SI/1a/xyz/e_d_1a_07.xyz
- Optimsed_Geometries_SI/1a/xyz/z_a_1a_01.xyz
- Optimsed_Geometries_SI/1a/xyz/z_a_1a_02.xyz
- Optimsed_Geometries_SI/1a/xyz/z_b_1a_01.xyz
- Optimsed_Geometries_SI/1a/xyz/z_b_1a_02.xyz
- Optimsed_Geometries_SI/1a/xyz/z_b_1a_03.xyz
- Optimsed_Geometries_SI/1a/xyz/z_b_1a_04.xyz
- Optimsed_Geometries_SI/1a/xyz/z_b_1a_05.xyz
- Optimsed_Geometries_SI/1a/xyz/z_b_1a_06.xyz
- Optimsed_Geometries_SI/1a/xyz/z_c_1a_01.xyz
- Optimsed_Geometries_SI/1a/xyz/z_c_1a_02.xyz
- Optimsed_Geometries_SI/1a/xyz/z_c_1a_03.xyz
- Optimsed_Geometries_SI/1a/xyz/z_c_1a_04.xyz
- Optimsed_Geometries_SI/1a/xyz/z_c_1a_05.xyz
- Optimsed_Geometries_SI/1a/xyz/z_d_1a_01.xyz
- Optimsed_Geometries_SI/1a/xyz/z_d_1a_02.xyz
- Optimsed_Geometries_SI/1a/xyz/z_d_1a_03.xyz
- Optimsed_Geometries_SI/1a/xyz/z_d_1a_04.xyz
- Optimsed_Geometries_SI/1a/xyz/z_d_1a_05.xyz
- Optimsed_Geometries_SI/1a/xyz/z_d_1a_06.xyz
- Optimsed_Geometries_SI/1a/xyz/z_d_1a_07.xyz
- Optimsed_Geometries_SI/1b/
- Optimsed_Geometries_SI/1b/1b_energies.txt
- Optimsed_Geometries_SI/1b/xyz/
- Optimsed_Geometries_SI/1b/xyz/e_a_1b_01.xyz
- Optimsed_Geometries_SI/1b/xyz/e_a_1b_02.xyz
- Optimsed_Geometries_SI/1b/xyz/e_a_1b_03.xyz
- Optimsed_Geometries_SI/1b/xyz/e_a_1b_04.xyz
- Optimsed_Geometries_SI/1b/xyz/e_b_1b_01.xyz
- Optimsed_Geometries_SI/1b/xyz/e_b_1b_02.xyz
- Optimsed_Geometries_SI/1b/xyz/e_b_1b_03.xyz
- Optimsed_Geometries_SI/1b/xyz/e_b_1b_04.xyz
- Optimsed_Geometries_SI/1b/xyz/e_b_1b_05.xyz
- Optimsed_Geometries_SI/1b/xyz/e_b_1b_06.xyz
- Optimsed_Geometries_SI/1b/xyz/e_b_1b_07.xyz
- Optimsed_Geometries_SI/1b/xyz/e_b_1b_08.xyz
- Optimsed_Geometries_SI/1b/xyz/e_b_1b_09.xyz
- Optimsed_Geometries_SI/1b/xyz/e_b_1b_10.xyz
- Optimsed_Geometries_SI/1b/xyz/e_c_1b_01.xyz
- Optimsed_Geometries_SI/1b/xyz/e_c_1b_02.xyz
- Optimsed_Geometries_SI/1b/xyz/e_c_1b_03.xyz
- Optimsed_Geometries_SI/1b/xyz/e_c_1b_04.xyz
- Optimsed_Geometries_SI/1b/xyz/e_c_1b_05.xyz
- Optimsed_Geometries_SI/1b/xyz/e_c_1b_06.xyz
- Optimsed_Geometries_SI/1b/xyz/e_c_1b_07.xyz
- Optimsed_Geometries_SI/1b/xyz/e_d_1b_01.xyz
- Optimsed_Geometries_SI/1b/xyz/e_d_1b_02.xyz
- Optimsed_Geometries_SI/1b/xyz/e_d_1b_03.xyz
- Optimsed_Geometries_SI/1b/xyz/e_d_1b_04.xyz
- Optimsed_Geometries_SI/1b/xyz/e_d_1b_05.xyz
- Optimsed_Geometries_SI/1b/xyz/e_d_1b_06.xyz
- Optimsed_Geometries_SI/1b/xyz/e_d_1b_07.xyz
- Optimsed_Geometries_SI/1b/xyz/e_d_1b_08.xyz
- Optimsed_Geometries_SI/1b/xyz/e_d_1b_09.xyz
- Optimsed_Geometries_SI/1b/xyz/e_d_1b_10.xyz
- Optimsed_Geometries_SI/1b/xyz/z_a_1b_01.xyz
- Optimsed_Geometries_SI/1b/xyz/z_a_1b_02.xyz
- Optimsed_Geometries_SI/1b/xyz/z_a_1b_03.xyz
- Optimsed_Geometries_SI/1b/xyz/z_a_1b_04.xyz
- Optimsed_Geometries_SI/1b/xyz/z_a_1b_05.xyz
- Optimsed_Geometries_SI/1b/xyz/z_b_1b_01.xyz
- Optimsed_Geometries_SI/1b/xyz/z_b_1b_02.xyz
- Optimsed_Geometries_SI/1b/xyz/z_b_1b_03.xyz
- Optimsed_Geometries_SI/1b/xyz/z_b_1b_04.xyz
- Optimsed_Geometries_SI/1b/xyz/z_b_1b_05.xyz
- Optimsed_Geometries_SI/1b/xyz/z_b_1b_06.xyz
- Optimsed_Geometries_SI/1b/xyz/z_b_1b_07.xyz
- Optimsed_Geometries_SI/1b/xyz/z_b_1b_08.xyz
- Optimsed_Geometries_SI/1b/xyz/z_b_1b_09.xyz
- Optimsed_Geometries_SI/1b/xyz/z_c_1b_01.xyz
- Optimsed_Geometries_SI/1b/xyz/z_c_1b_02.xyz
- Optimsed_Geometries_SI/1b/xyz/z_c_1b_03.xyz
- Optimsed_Geometries_SI/1b/xyz/z_c_1b_04.xyz
- Optimsed_Geometries_SI/1b/xyz/z_c_1b_05.xyz
- Optimsed_Geometries_SI/1b/xyz/z_c_1b_06.xyz
- Optimsed_Geometries_SI/1b/xyz/z_c_1b_07.xyz
- Optimsed_Geometries_SI/1b/xyz/z_c_1b_08.xyz
- Optimsed_Geometries_SI/1b/xyz/z_d_1b_01.xyz
- Optimsed_Geometries_SI/1b/xyz/z_d_1b_02.xyz
- Optimsed_Geometries_SI/1b/xyz/z_d_1b_03.xyz
- Optimsed_Geometries_SI/1b/xyz/z_d_1b_04.xyz
- Optimsed_Geometries_SI/1b/xyz/z_d_1b_05.xyz
- Optimsed_Geometries_SI/1b/xyz/z_d_1b_06.xyz
- Optimsed_Geometries_SI/1b/xyz/z_d_1b_07.xyz
- Optimsed_Geometries_SI/1b/xyz/z_d_1b_08.xyz
- Optimsed_Geometries_SI/1b/xyz/z_d_1b_09.xyz
- Optimsed_Geometries_SI/1b/xyz/z_d_1b_10.xyz
- Optimsed_Geometries_SI/1b/xyz/z_d_1b_11.xyz
