# Supplementary material for: Correlated shapeshifting and configurational isomerization
Source: Chem Sci. 2024 Aug 23;15(36):14618–24. doi: 10.1039/d4sc03699a (PMC11370815; doi:10.1039/d4sc03699a)
Supplement: SC-015-D4SC03699A-s002 [file SC-015-D4SC03699A-s002.zip › Optimsed_Geometries_SI/1a/1a_energies.txt]

Isomer       E(SCF) /Eh   G(219K) /Eh dG(219K) /kjmol
-----------------------------------------------------
e_a_1a_01  -1095.732956  -1095.375206          25.518
e_a_1a_02  -1095.729318  -1095.374566          27.198
z_a_1a_01  -1095.732570  -1095.375024          25.993
z_a_1a_02  -1095.731403  -1095.376128          23.097
e_b_1a_01  -1095.741678  -1095.382975           5.119
e_b_1a_02  -1095.737860  -1095.383558           3.588
e_b_1a_03  -1095.738638  -1095.381663           8.563
e_b_1a_04  -1095.738406  -1095.384270           1.720
z_b_1a_01  -1095.743360  -1095.384925           0.000
z_b_1a_02  -1095.740329  -1095.381090          10.068
z_b_1a_03  -1095.737793  -1095.378954          15.677
z_b_1a_04  -1095.738625  -1095.384032           2.345
z_b_1a_05  -1095.735536  -1095.380528          11.544
z_b_1a_06  -1095.735650  -1095.379767          13.541
e_c_1a_01  -1095.738216  -1095.380493          11.636
e_c_1a_02  -1095.741853  -1095.383440           3.898
e_c_1a_03  -1095.738483  -1095.383864           2.785
e_c_1a_04  -1095.736951  -1095.379236          14.936
e_c_1a_05  -1095.737038  -1095.382241           7.045
z_c_1a_01  -1095.737413  -1095.379422          14.449
z_c_1a_02  -1095.742396  -1095.383770           3.031
z_c_1a_03  -1095.735844  -1095.380942          10.456
z_c_1a_04  -1095.738633  -1095.384087           2.200
z_c_1a_05  -1095.734835  -1095.379146          15.172
e_d_1a_01  -1095.732828  -1095.379232          14.946
e_d_1a_02  -1095.735612  -1095.377426          19.687
e_d_1a_03  -1095.738989  -1095.381294           9.532
e_d_1a_04  -1095.733276  -1095.379178          15.088
e_d_1a_05  -1095.735750  -1095.381609           8.705
e_d_1a_06  -1095.734896  -1095.378204          17.645
e_d_1a_07  -1095.733556  -1095.376910          21.043
z_d_1a_01  -1095.738673  -1095.381377           9.314
z_d_1a_02  -1095.737521  -1095.379167          15.118
z_d_1a_03  -1095.735425  -1095.380871          10.642
z_d_1a_04  -1095.730421  -1095.374776          26.647
z_d_1a_05  -1095.736382  -1095.382182           7.201
z_d_1a_06  -1095.735370  -1095.380924          10.504
z_d_1a_07  -1095.731528  -1095.375207          25.514
