# Supplementary material for: Correlated shapeshifting and configurational isomerization
Source: Chem Sci. 2024 Aug 23;15(36):14618–24. doi: 10.1039/d4sc03699a (PMC11370815; doi:10.1039/d4sc03699a)
Supplement: SC-015-D4SC03699A-s002 [file SC-015-D4SC03699A-s002.zip › Optimsed_Geometries_SI/1a/xyz/e_a_1a_01.xyz]

53

C      4.5115181912     0.2908413887     0.1550156598
C      3.5285702243     1.3191843443    -0.2092053118
C      2.2013479618     1.2619641815    -0.0155029074
C      1.4632909346     0.0922301419     0.6118854658
C      1.9711891964    -0.0387629369     2.0368531509
C      3.2451503105    -0.3017406361     2.3736325299
C      4.3741849022    -0.5046861374     1.4568668799
C      4.2194769537    -1.1965833871     0.1068373835
C      2.9300585934    -1.7402309583    -0.3426561067
C      1.7209045004    -1.1997250651    -0.1338724044
C     -0.0533359592     0.3737653048     0.6773420201
N     -0.7838198445     0.2144620749    -0.5619895867
C     -1.6529555528    -0.8213041055    -0.7929782175
O     -2.3169099538    -0.9346785983    -1.8015518299
O     -1.6621056254    -1.6880390550     0.2293453879
C     -2.5352126407    -2.8448298295     0.2363959086
C     -3.9926644386    -2.4007664673     0.1893157116
C     -2.1802266170    -3.7750175665    -0.9180321003
C     -2.2157030623    -3.5022553665     1.5722515875
C     -0.5923168546     1.1716937120    -1.6322120556
C     -0.9548839925     2.5865078156    -1.2532318103
C     -2.0940600270     2.8521827775    -0.4855222632
C     -2.4435011530     4.1608514219    -0.1608050256
C     -1.6581938408     5.2270949981    -0.6018969188
C     -0.5223743965     4.9734752321    -1.3686145900
C     -0.1734724163     3.6610659531    -1.6875945456
H      5.5444723552     0.5495137532    -0.0969461349
H      3.9439875181     2.2400823155    -0.6337290716
H      1.6081523596     2.1502045951    -0.2604898701
H      1.2397327199     0.1030443540     2.8423946390
H      3.4881498395    -0.3663563392     3.4400449872
H      5.3257098461    -0.7081437653     1.9574123052
H      5.0834084330    -1.8059571003    -0.1755692891
H      2.9808384483    -2.6914057472    -0.8841809264
H      0.8437861046    -1.7384890124    -0.5060237059
H     -0.5046494784    -0.3060450645     1.4095021847
H     -0.1992428910     1.4067287152     1.0446030245
H     -4.2006948809    -1.6914257595     1.0092280093
H     -4.6525592884    -3.2758631970     0.3168084057
H     -4.2251363743    -1.9155852982    -0.7702308660
H     -2.7728825011    -4.7029186542    -0.8452454347
H     -1.1109785457    -4.0462277552    -0.8730228059
H     -2.3858654553    -3.2937830449    -1.8853510913
H     -2.4397084639    -2.8142029282     2.4050574288
H     -2.8170213057    -4.4173785133     1.7009923665
H     -1.1470882764    -3.7710959714     1.6228615923
H      0.4516257162     1.1339762158    -1.9907675095
H     -1.2331615205     0.8324349007    -2.4612505422
H     -2.7110401426     2.0169780670    -0.1387972455
H     -3.3377975776     4.3514258643     0.4404094208
H     -1.9311767193     6.2550798283    -0.3454756950
H      0.1019080976     5.8021265917    -1.7162867181
H      0.7232775895     3.4665827131    -2.2860214697
