# Supplementary material for: Correlated shapeshifting and configurational isomerization
Source: Chem Sci. 2024 Aug 23;15(36):14618–24. doi: 10.1039/d4sc03699a (PMC11370815; doi:10.1039/d4sc03699a)
Supplement: SC-015-D4SC03699A-s002 [file SC-015-D4SC03699A-s002.zip › Optimsed_Geometries_SI/1a/xyz/e_a_1a_02.xyz]

53

C      4.1543766661    -0.8726879648    -0.3026540520
C      3.6424679536    -1.2428788698     1.0226805413
C      2.4516218442    -0.9098028340     1.5481268431
C      1.3975934027    -0.0737193705     0.8440016577
C      0.9879069118    -0.7697525905    -0.4374630243
C      1.8122098858    -1.0599473730    -1.4544238815
C      3.2499477464    -0.7665969180    -1.5271925071
C      3.8591790141     0.4893026855    -0.9341067981
C      3.0710685708     1.5054675868    -0.2238654359
C      2.0052647660     1.2863035004     0.5603982115
C      0.1907735817     0.0465453514     1.8012350098
N     -1.0405918750     0.5811651426     1.2549510653
C     -2.0968405131    -0.2145099993     0.8933980823
O     -3.1447708248     0.2184895713     0.4624516178
O     -1.8164925902    -1.5130258509     1.0696896123
C     -2.7253941552    -2.5538480262     0.6304909566
C     -2.9583549052    -2.4438711493    -0.8725354999
C     -1.9616307079    -3.8287078670     0.9613095559
C     -4.0265969207    -2.4806518171     1.4198912889
C     -1.2580858985     2.0133451389     1.1900807903
C     -0.7539282070     2.6958425461    -0.0611867988
C     -0.8329945787     2.0716167297    -1.3081684512
C     -0.3470347013     2.7052873706    -2.4491610445
C      0.2142627868     3.9790946733    -2.3619657749
C      0.2778530148     4.6189859479    -1.1247257679
C     -0.2043271977     3.9786510661     0.0155042210
H      5.1553049578    -1.2584247985    -0.5188910745
H      4.3181689126    -1.8505137425     1.6349657245
H      2.2166768471    -1.2591479236     2.5616484762
H     -0.0579701101    -1.0760403394    -0.5205880962
H      1.3914514430    -1.5809045068    -2.3218037831
H      3.7268693119    -1.0942084115    -2.4559827784
H      4.6922713996     0.8952569837    -1.5159489056
H      3.4199600693     2.5381246600    -0.3319230466
H      1.5583741855     2.1504939306     1.0599741015
H     -0.0332027000    -0.9532360767     2.1950684613
H      0.4926692569     0.6789451270     2.6564539242
H     -3.5671640287    -3.2969673865    -1.2171758539
H     -3.4831528781    -1.5099963554    -1.1229257813
H     -1.9954604203    -2.4717325077    -1.4119743833
H     -0.9961045630    -3.8479137340     0.4281870153
H     -2.5483311841    -4.7138776680     0.6646365127
H     -1.7601406620    -3.8874159512     2.0442206882
H     -4.6671570848    -3.3418073849     1.1634538311
H     -3.8163573167    -2.5180946450     2.5027010324
H     -4.5695699851    -1.5507071882     1.1952017351
H     -2.3457195757     2.1733430025     1.2707474971
H     -0.7873994734     2.4746845681     2.0760336284
H     -1.2702173649     1.0735335239    -1.3833994520
H     -0.4033707697     2.1962879131    -3.4160303300
H      0.6018536301     4.4731874792    -3.2580082323
H      0.7137603702     5.6195643521    -1.0445000822
H     -0.1360435153     4.4785199998     0.9883565330
