# Supplementary material for: Correlated shapeshifting and configurational isomerization
Source: Chem Sci. 2024 Aug 23;15(36):14618–24. doi: 10.1039/d4sc03699a (PMC11370815; doi:10.1039/d4sc03699a)
Supplement: SC-015-D4SC03699A-s002 [file SC-015-D4SC03699A-s002.zip › Optimsed_Geometries_SI/1a/xyz/e_b_1a_01.xyz]

53

C      3.5515431565    -2.0189759225    -1.1731816953
C      3.4783993290    -2.2012712141     0.2836436362
C      3.0954810572    -1.2763159947     1.1785511462
C      2.6813592940     0.1288585403     0.8061006336
C      1.4407352611     0.0990838388    -0.0644466767
C      1.4211966483    -0.4867747603    -1.2729866553
C      2.5413946781    -1.1699243514    -1.9370138918
C      3.9857253102    -0.7043225898    -1.8175701391
C      4.3688290911     0.4755925201    -1.0282639635
C      3.8101330557     0.8681226255     0.1268256689
C      0.2227894086     0.7465210132     0.5433102336
N     -0.9706970949     0.6870908247    -0.2610733264
C     -1.7865512806    -0.4095837201    -0.2732685820
O     -2.7748851305    -0.5168472945    -0.9697401493
O     -1.3368390389    -1.3291702170     0.5886349620
C     -1.8756892265    -2.6713482840     0.6246552743
C     -1.0008434105    -3.3569571805     1.6653095283
C     -3.3329756322    -2.6444790457     1.0706845698
C     -1.7036376109    -3.3307416512    -0.7393397459
C     -1.2504125105     1.7904823102    -1.1572970235
C     -1.7061572685     3.0286313903    -0.4253747112
C     -2.9188661159     3.0163057664     0.2756054205
C     -3.3389302221     4.1402782979     0.9809885423
C     -2.5513287765     5.2942084357     0.9971049391
C     -1.3443120287     5.3162992983     0.3022240855
C     -0.9261103412     4.1869119130    -0.4045146852
H      3.8879106766    -2.9072267605    -1.7167284713
H      3.7655958073    -3.1921881935     0.6530248265
H      3.0832170214    -1.5460780523     2.2405085758
H      2.4301539393     0.6671055982     1.7332536426
H      0.4775816423    -0.4783947187    -1.8298156116
H      2.2880127840    -1.5696885538    -2.9236684182
H      4.5720384936    -0.8369851671    -2.7320190818
H      5.1877342138     1.0764015827    -1.4395696986
H      4.1926594407     1.7711530145     0.6156996117
H      0.0259556080     0.2820901788     1.5234024366
H      0.4363741198     1.8129088669     0.7487884632
H     -1.2965519089    -4.4131012984     1.7802416632
H      0.0591127026    -3.3125757874     1.3621056868
H     -1.1024017881    -2.8551347287     2.6425847035
H     -3.4246241292    -2.1166436244     2.0356450164
H     -3.9598672753    -2.1330371109     0.3254347600
H     -3.7014391836    -3.6759303879     1.2057317783
H     -2.3127001766    -2.8199780830    -1.5005631587
H     -2.0154388343    -4.3876605145    -0.6855759542
H     -0.6431600238    -3.2961280319    -1.0440362709
H     -0.3427781238     2.0131599243    -1.7466285163
H     -2.0311766697     1.4434360113    -1.8504844566
H     -3.5355799082     2.1114819994     0.2580802960
H     -4.2907112156     4.1201126847     1.5206764808
H     -2.8824555335     6.1770094689     1.5523798732
H     -0.7216571818     6.2161149126     0.3102718424
H      0.0236330670     4.2053688266    -0.9503944258
