# Supplementary material for: Correlated shapeshifting and configurational isomerization
Source: Chem Sci. 2024 Aug 23;15(36):14618–24. doi: 10.1039/d4sc03699a (PMC11370815; doi:10.1039/d4sc03699a)
Supplement: SC-015-D4SC03699A-s002 [file SC-015-D4SC03699A-s002.zip › Optimsed_Geometries_SI/1a/xyz/e_b_1a_02.xyz]

53

C      2.6846931587    -1.1167776846    -1.6811291464
C      2.8062762354    -2.1649615894    -0.6573042954
C      2.6638769783    -1.9957545704     0.6668484363
C      2.3647070393    -0.6648365590     1.3169394843
C      1.0229178955    -0.1235138657     0.8638329503
C      0.7602899317     0.1565366232    -0.4218653064
C      1.6762553692     0.0165441684    -1.5614522870
C      3.1666032831     0.3149914821    -1.4546782073
C      3.7905510080     0.7521769102    -0.1980255713
C      3.4585202539     0.3397276811     1.0357168836
C      0.0177123132     0.0834707481     1.9704761720
N     -1.2646601554     0.6229957058     1.5846868214
C     -2.1849440049    -0.1409187798     0.9205895869
O     -3.1934858328     0.3018087256     0.4097118921
O     -1.8154163365    -1.4259181192     0.9304928112
C     -2.4280386151    -2.4052258618     0.0585965456
C     -1.5950777417    -3.6537238833     0.3157628864
C     -3.8830048166    -2.6250685036     0.4547277274
C     -2.2881513655    -1.9622095773    -1.3937891800
C     -1.4996372964     2.0557485384     1.6707666061
C     -0.8623335739     2.8328122627     0.5439318911
C     -1.5293154538     2.9708148204    -0.6791553740
C     -0.9006467406     3.5861272983    -1.7602061144
C      0.4012762615     4.0726901986    -1.6315475142
C      1.0680168062     3.9489135201    -0.4133263636
C      0.4357257788     3.3353199862     0.6663630503
H      2.8348490355    -1.4739046377    -2.7045864128
H      3.0303908195    -3.1705985753    -1.0306815594
H      2.7769443187    -2.8669511914     1.3219227717
H      2.3184522908    -0.8233182643     2.4057702506
H     -0.2231455928     0.5644891944    -0.6711091174
H      1.2344113856     0.3235332465    -2.5142188111
H      3.5900391946     0.7828701821    -2.3486141482
H      4.5990054390     1.4849477702    -0.2997303646
H      4.0080735609     0.7480752806     1.8914716755
H     -0.1369616035    -0.8791252877     2.4884735411
H      0.4512821676     0.7702328897     2.7218206196
H     -1.6659352782    -3.9516729953     1.3756697171
H     -1.9532271328    -4.4892447747    -0.3085989617
H     -0.5350233254    -3.4583353392     0.0795788094
H     -4.4751728707    -1.7147581942     0.2797915549
H     -3.9492286311    -2.8911769415     1.5238651082
H     -4.3104498588    -3.4543987072    -0.1348453114
H     -2.6775410145    -2.7491080397    -2.0619428041
H     -2.8505543697    -1.0341523878    -1.5786712600
H     -1.2250082291    -1.7935352380    -1.6371211914
H     -1.1085611714     2.4042978499     2.6419887513
H     -2.5887699242     2.2029392330     1.6660788718
H     -2.5405256335     2.5658092526    -0.7810424328
H     -1.4312388673     3.6864831177    -2.7121628907
H      0.8952337267     4.5525372689    -2.4820270407
H      2.0893656591     4.3254840934    -0.3039169713
H      0.9705855250     3.2268135202     1.6158732218
