# Supplementary material for: Correlated shapeshifting and configurational isomerization
Source: Chem Sci. 2024 Aug 23;15(36):14618–24. doi: 10.1039/d4sc03699a (PMC11370815; doi:10.1039/d4sc03699a)
Supplement: SC-015-D4SC03699A-s002 [file SC-015-D4SC03699A-s002.zip › Optimsed_Geometries_SI/1a/xyz/e_b_1a_03.xyz]

53

C      2.6307418102    -3.1513723524    -0.8109563378
C      2.4043815064    -2.7359459744     0.5815568752
C      2.3028560537    -1.4719575197     1.0229291683
C      2.4196665310    -0.2593283997     0.1288696981
C      1.2988092734    -0.2528019058    -0.8931072115
C      1.1620344697    -1.2223205664    -1.8128501576
C      2.0239559202    -2.3990963410    -1.9926702177
C      3.5286933468    -2.3722521909    -1.7674078190
C      4.2407098543    -1.1499210883    -1.3657343159
C      3.7740054505    -0.2029260861    -0.5376850469
C      0.3182206018     0.8866697255    -0.8278083267
N     -0.2071519648     1.1395791598     0.5050130782
C     -1.0631506275     0.2686484891     1.1242404467
O     -1.6108257735     0.4915604217     2.1852110461
O     -1.2043731350    -0.8382652310     0.3934604977
C     -1.9242653431    -1.9961219012     0.8779220444
C     -1.6846324175    -3.0232974401    -0.2204690073
C     -3.4053170062    -1.6616583410     1.0075236212
C     -1.3294925145    -2.4811950985     2.1952416164
C     -0.0431199022     2.4599042992     1.0831566811
C     -0.8905838664     3.5101805161     0.4054237098
C     -2.2876123189     3.4432917248     0.4961620510
C     -3.0830244513     4.3839888616    -0.1518830380
C     -2.4947453072     5.4072100490    -0.8991143001
C     -1.1070411576     5.4832552278    -0.9926996713
C     -0.3118015818     4.5372921531    -0.3433658263
H      2.6748068040    -4.2359548453    -0.9504069035
H      2.3049575786    -3.5495538170     1.3091557448
H      2.1192018782    -1.2992936633     2.0893361050
H      2.3076623878     0.6338521916     0.7599432660
H      0.2999517278    -1.1644162472    -2.4881131222
H      1.7123689267    -3.0505872650    -2.8149422689
H      4.0910655604    -3.0086730854    -2.4574995575
H      5.2400813475    -1.0191113014    -1.7956482784
H      4.4099843813     0.6628514713    -0.3210592691
H      0.8193895506     1.8212201099    -1.1379500415
H     -0.5019942055     0.7164483555    -1.5463095000
H     -0.6032114577    -3.2107988593    -0.3320484409
H     -2.1918925035    -3.9716571543     0.0239297791
H     -2.0728691022    -2.6532044385    -1.1844919619
H     -3.5643791053    -0.8997532999     1.7857010845
H     -3.7948154574    -1.2795846562     0.0479434868
H     -3.9736272939    -2.5691819069     1.2745105790
H     -0.2488069181    -2.6654917588     2.0723995601
H     -1.8143939662    -3.4272816077     2.4909573288
H     -1.4794470509    -1.7392398448     2.9934650980
H      1.0221779379     2.7434333752     1.0257388044
H     -0.3162047052     2.3753071627     2.1451873970
H     -2.7443291086     2.6453634762     1.0903602855
H     -4.1725981502     4.3234299393    -0.0697225834
H     -3.1213185768     6.1465624470    -1.4071318840
H     -0.6381751357     6.2818823408    -1.5755757957
H      0.7794742058     4.6003126902    -0.4186891702
