# Supplementary material for: Correlated shapeshifting and configurational isomerization
Source: Chem Sci. 2024 Aug 23;15(36):14618–24. doi: 10.1039/d4sc03699a (PMC11370815; doi:10.1039/d4sc03699a)
Supplement: SC-015-D4SC03699A-s002 [file SC-015-D4SC03699A-s002.zip › Optimsed_Geometries_SI/1a/xyz/e_b_1a_04.xyz]

53

C     -2.2529692507    -2.3354743161    -1.3084829234
C     -1.5489265082    -1.2094372099    -1.9410704757
C     -1.2314767796    -0.0467320724    -1.3493181938
C     -1.5669198638     0.2853937220     0.0846167839
C     -0.8631043431    -0.6664268252     1.0323924163
C     -1.1060714042    -1.9880446421     1.0276665355
C     -2.0409659027    -2.7125179557     0.1548963433
C     -3.3763406258    -2.1356252289    -0.2945838592
C     -3.8372685707    -0.8029746235     0.1236079849
C     -3.0606478881     0.2762966595     0.3045944229
C      0.1261108680    -0.0833434007     2.0082649338
N      1.1762862901     0.7395023813     1.4241359447
C      2.0899050039     0.2449269696     0.5342514082
O      2.9398274583     0.9219621323    -0.0104239603
O      1.9164128004    -1.0664398135     0.3664898213
C      2.6326281265    -1.8103712201    -0.6486381173
C      2.4281312088    -1.1831089710    -2.0235664492
C      4.1064816364    -1.8925859887    -0.2707666511
C      1.9703080599    -3.1802801652    -0.5929256173
C      1.3028581731     2.1324254549     1.8176351055
C      0.3253319831     3.0325125406     1.1034005982
C     -0.7943576673     3.5519885226     1.7570754667
C     -1.7487980999     4.2921871333     1.0567778661
C     -1.5866315593     4.5223172282    -0.3078010601
C     -0.4601329211     4.0222809946    -0.9658530090
C      0.4901337147     3.2842538647    -0.2657803821
H     -2.4045584065    -3.1945286226    -1.9694834489
H     -1.2668276682    -1.3550521931    -2.9901295778
H     -0.7000331543     0.7170531718    -1.9286078269
H     -1.2007435055     1.2986750063     0.2862781347
H     -0.5351080233    -2.6143547029     1.7235440039
H     -2.0654543967    -3.7912528943     0.3380810882
H     -4.1755066659    -2.8792756301    -0.3724184207
H     -4.9147143802    -0.7067611182     0.2990175233
H     -3.5270123139     1.2174985811     0.6170466779
H     -0.4156975348     0.5759252814     2.7093230244
H      0.5713558331    -0.8986190590     2.6059148957
H      2.8632835474    -1.8420791785    -2.7944346424
H      2.9099489939    -0.1966084458    -2.0853169272
H      1.3498242975    -1.0713930287    -2.2261673486
H      4.6429145079    -2.5415061302    -0.9842939720
H      4.2183749757    -2.3226359551     0.7396046869
H      4.5655799909    -0.8921710134    -0.2842661206
H      0.8975271027    -3.0912804175    -0.8341926371
H      2.0640658860    -3.6136299411     0.4172751518
H      2.4458204128    -3.8645047193    -1.3154782533
H      1.1597778253     2.2054858662     2.9097226975
H      2.3342209650     2.4357073094     1.5866601277
H     -0.9294520311     3.3648600778     2.8280202244
H     -2.6247672262     4.6868579742     1.5804724279
H     -2.3360909235     5.0961173627    -0.8610242067
H     -0.3245642398     4.2093105984    -2.0355041546
H      1.3680281928     2.8754716499    -0.7762400603
