# Supplementary material for: Correlated shapeshifting and configurational isomerization
Source: Chem Sci. 2024 Aug 23;15(36):14618–24. doi: 10.1039/d4sc03699a (PMC11370815; doi:10.1039/d4sc03699a)
Supplement: SC-015-D4SC03699A-s002 [file SC-015-D4SC03699A-s002.zip › Optimsed_Geometries_SI/1a/xyz/e_c_1a_01.xyz]

53

C      2.2556511768     0.3240671048     0.6412617987
C      1.4985837447     0.0149811666    -0.5873624687
C      1.8245030845    -0.9533720980    -1.4590201925
C      3.0224284813    -1.8638493820    -1.3222335342
C      4.3159235187    -1.0816094553    -1.3178881882
C      4.6209590165    -0.1578126582    -0.3937022978
C      3.7709502329     0.2452163601     0.7369898240
C      2.9023049025    -0.7496356565     1.5067190665
C      2.8562288951    -2.1796771420     1.1684405197
C      2.9086567072    -2.7012700965    -0.0679457623
C      0.2858772609     0.8801721048    -0.8413925245
N     -0.5585966029     1.0658986011     0.3250565886
C     -1.2971326161     0.0428138618     0.8528209410
O     -2.0315922900     0.1593486832     1.8133035634
O     -1.0969245378    -1.0781323449     0.1554440198
C     -1.6177135064    -2.3556796113     0.5943584688
C     -1.0823135481    -3.3198515782    -0.4554686585
C     -3.1420069138    -2.3334475382     0.5838926285
C     -1.0548921962    -2.6956206299     1.9694969523
C     -0.7840993903     2.4056357918     0.8325239787
C     -1.7182338360     3.2110264838    -0.0386627299
C     -3.0726301116     2.8588103663    -0.1160855107
C     -3.9394573407     3.5656991776    -0.9445761747
C     -3.4663562558     4.6350198001    -1.7087306200
C     -2.1221919098     4.9934706435    -1.6368641221
C     -1.2549146824     4.2826003378    -0.8053472589
H      1.8172398519     1.1368797981     1.2283140908
H      1.1629582527    -1.1170055292    -2.3180150206
H      3.0339651668    -2.5417164192    -2.1874327017
H      5.0416353605    -1.2923132105    -2.1114029393
H      5.5871327661     0.3539264406    -0.4669500231
H      4.2128422435     1.0213122837     1.3695224986
H      2.8412375660    -0.5453116730     2.5799737608
H      2.7801559655    -2.8653128194     2.0199488400
H      2.8729839869    -3.7907617321    -0.1814096614
H     -0.2921104447     0.4652147539    -1.6835406803
H      0.6119719339     1.8901947017    -1.1477046779
H     -1.4132313430    -4.3482682673    -0.2335992640
H     -1.4505026674    -3.0395890514    -1.4570710309
H      0.0201121221    -3.2913423353    -0.4687487172
H     -3.5302940865    -3.3437876302     0.7994357801
H     -3.5105270434    -2.0276524644    -0.4108155971
H     -3.5290104485    -1.6319553123     1.3375169356
H     -1.4155548772    -1.9838591505     2.7274142910
H      0.0480217709    -2.6648726849     1.9394134918
H     -1.3669946236    -3.7133422425     2.2602150207
H     -1.2039815190     2.2946209112     1.8430820110
H      0.1870991714     2.9227128230     0.9205080096
H     -3.4404849820     2.0236958261     0.4886947682
H     -4.9959262843     3.2843479328    -0.9921798245
H     -4.1492940736     5.1900095243    -2.3590292539
H     -1.7437254821     5.8306380444    -2.2312658246
H     -0.1987255661     4.5687371903    -0.7499015890
