# Supplementary material for: Correlated shapeshifting and configurational isomerization
Source: Chem Sci. 2024 Aug 23;15(36):14618–24. doi: 10.1039/d4sc03699a (PMC11370815; doi:10.1039/d4sc03699a)
Supplement: SC-015-D4SC03699A-s002 [file SC-015-D4SC03699A-s002.zip › Optimsed_Geometries_SI/1a/xyz/e_c_1a_02.xyz]

53

C      1.7835874308    -1.3984895182     0.3310380641
C      1.5917597388    -0.1776587338    -0.4746942182
C      2.5609870368     0.7050072570    -0.7725943641
C      3.9996361714     0.5769246967    -0.3294880540
C      4.0797030926     0.6224602222     1.1808004831
C      3.4940993100    -0.2825359385     1.9830059143
C      2.7022280063    -1.4424429045     1.5480424638
C      3.0452412122    -2.2428100645     0.2922790190
C      4.1991715988    -1.9194197224    -0.5607692540
C      4.6399893143    -0.6870470990    -0.8551252991
C      0.1755791199     0.0676580232    -0.9298751394
N     -0.7441567817     0.1158102506     0.1924476929
C     -1.9290856034    -0.5630647051     0.2439737379
O     -2.7621876697    -0.4040477327     1.1128252331
O     -2.0418150562    -1.4287350092    -0.7749760211
C     -3.2414506002    -2.2183046166    -0.9668826203
C     -2.9326222551    -3.0035332516    -2.2344681724
C     -4.4428613438    -1.3043287771    -1.1813202321
C     -3.4450589927    -3.1635563590     0.2121947188
C     -0.4586062790     1.0872707735     1.2317884557
C     -0.5725264935     2.5110190861     0.7427671648
C     -1.7949139514     2.9877805041     0.2530373812
C     -1.9063548564     4.2921326032    -0.2217892191
C     -0.7964065132     5.1398005377    -0.2106763544
C      0.4230299542     4.6743696983     0.2776535950
C      0.5327767693     3.3648763472     0.7484441623
H      0.8633756400    -1.9785524199     0.4571280646
H      2.2863889456     1.5970743216    -1.3481908674
H      4.5561515217     1.4362550496    -0.7295009799
H      4.6514223630     1.4384411865     1.6375249291
H      3.6111721068    -0.1684478506     3.0665483884
H      2.3174554042    -2.0528909317     2.3706527039
H      2.8563458440    -3.3158568426     0.3940926178
H      4.7349680149    -2.7785747523    -0.9795935552
H      5.5177912918    -0.5818977651    -1.5024430055
H     -0.1590941742    -0.7365749212    -1.5996643136
H      0.1306617877     1.0197762700    -1.4911271035
H     -2.0330399710    -3.6260421568    -2.0922700336
H     -2.7496405105    -2.3179044715    -3.0790048625
H     -3.7783847048    -3.6620884676    -2.4928636837
H     -4.2446241196    -0.6041595508    -2.0112861477
H     -5.3276529854    -1.9087602543    -1.4444647291
H     -4.6635217979    -0.7270409924    -0.2713212314
H     -2.5425720358    -3.7810137339     0.3637286715
H     -3.6509344545    -2.6005374829     1.1342766672
H     -4.2931156735    -3.8385972952     0.0056384077
H      0.5611091073     0.9079903047     1.6145531027
H     -1.1748844773     0.9005947333     2.0450223111
H     -2.6663135776     2.3245682114     0.2565696012
H     -2.8679527704     4.6546222654    -0.5982087533
H     -0.8846325178     6.1651658898    -0.5824770357
H      1.2971435369     5.3328167555     0.2888598671
H      1.4926166925     2.9924942562     1.1222268319
