# Supplementary material for: Correlated shapeshifting and configurational isomerization
Source: Chem Sci. 2024 Aug 23;15(36):14618–24. doi: 10.1039/d4sc03699a (PMC11370815; doi:10.1039/d4sc03699a)
Supplement: SC-015-D4SC03699A-s002 [file SC-015-D4SC03699A-s002.zip › Optimsed_Geometries_SI/1a/xyz/e_c_1a_03.xyz]

53

C      1.1762421756    -0.5455612939    -0.5009818361
C      1.4181984373    -0.0811497782     0.8778596398
C      2.5344662226     0.5429952503     1.2911949839
C      3.7181454626     0.8556584987     0.4058912379
C      4.3284387965    -0.4113232721    -0.1498077685
C      3.6646710913    -1.2712077375    -0.9382843604
C      2.2694651549    -1.1365608508    -1.3826107325
C      1.6464789216     0.2137449919    -1.7290648574
C      2.3958223320     1.4748413165    -1.6410197148
C      3.3133594251     1.7867974724    -0.7138934946
C      0.3109280118    -0.3830920606     1.8577584872
N     -0.9740709581     0.1812602861     1.4895812779
C     -2.0210115232    -0.5520375969     1.0111514571
O     -3.0927233234    -0.0724402267     0.7000465247
O     -1.7097769332    -1.8545578114     0.9219090436
C     -2.6519002212    -2.8238227593     0.3988200032
C     -3.8894291142    -2.8872162275     1.2865775678
C     -3.0021811160    -2.4870331891    -1.0464932703
C     -1.8698416857    -4.1282043731     0.4701638645
C     -1.1550882730     1.6138262846     1.6246707758
C     -0.7038221727     2.4467898764     0.4455343151
C     -1.2320682872     2.2194278746    -0.8314858909
C     -0.8715772654     3.0350434647    -1.9015821982
C      0.0161490167     4.0955473921    -1.7111219034
C      0.5518443682     4.3243563065    -0.4458241868
C      0.1966149831     3.4996654004     0.6209442545
H      0.2021303278    -1.0269159920    -0.6298557944
H      2.5973807913     0.8478355087     2.3433757573
H      4.4770655712     1.3622175155     1.0190575754
H      5.3720448091    -0.6286369771     0.1043544119
H      4.1936838135    -2.1606203754    -1.2989618222
H      1.9237174878    -1.9587878540    -2.0168215433
H      0.9378499274     0.1784252711    -2.5619114432
H      2.1561476770     2.2195500998    -2.4062081666
H      3.7921964892     2.7712495906    -0.7588405839
H      0.1793304372    -1.4709333343     1.9481880942
H      0.5898612760     0.0031597061     2.8546820973
H     -3.5974642280    -3.0870948605     2.3320097697
H     -4.5479735724    -3.7065110540     0.9507990307
H     -4.4472894085    -1.9401981388     1.2470430329
H     -2.0825937210    -2.3925592081    -1.6506409885
H     -3.5661049321    -1.5444126201    -1.1046621400
H     -3.6144567551    -3.2964657123    -1.4792146721
H     -2.4829746905    -4.9630577842     0.0922262175
H     -1.5802815260    -4.3475710425     1.5116751590
H     -0.9511962690    -4.0623179964    -0.1372567016
H     -0.6126803260     1.9373923415     2.5290952945
H     -2.2296865777     1.7857662137     1.7951338987
H     -1.9536662908     1.4100298226    -0.9744926745
H     -1.2994178056     2.8505006896    -2.8919847512
H      0.2918434694     4.7406193276    -2.5510225169
H      1.2578242887     5.1452744259    -0.2875421327
H      0.6273772113     3.6783151987     1.6118433728
