# Supplementary material for: Correlated shapeshifting and configurational isomerization
Source: Chem Sci. 2024 Aug 23;15(36):14618–24. doi: 10.1039/d4sc03699a (PMC11370815; doi:10.1039/d4sc03699a)
Supplement: SC-015-D4SC03699A-s002 [file SC-015-D4SC03699A-s002.zip › Optimsed_Geometries_SI/1a/xyz/e_c_1a_04.xyz]

53

C      2.3764611325    -0.2243560158    -0.7758214093
C      1.2414633473     0.6159783661    -0.3480847275
C      1.3139002945     1.5720308312     0.5958727921
C      2.5603986162     1.9101293203     1.3804732924
C      3.0039277428     0.7107390687     2.1878180800
C      3.3775654287    -0.4574537073     1.6396490505
C      3.4183245622    -0.7638577968     0.2030489628
C      3.8129329892     0.2677402186    -0.8495009984
C      4.2050502302     1.6419950579    -0.5027592866
C      3.6700922984     2.3898299857     0.4741175553
C     -0.1065625498     0.2978044644    -0.9691991976
N     -0.9512583817    -0.4966337614    -0.0922871300
C     -1.9984796830     0.0247526894     0.6183697142
O     -2.6330609802    -0.5993370221     1.4422322266
O     -2.2334616156     1.3020204054     0.2784052382
C     -3.2893843667     2.0667688916     0.9092281907
C     -3.0113179993     2.2042158816     2.4022325531
C     -3.1888147085     3.4198499674     0.2182120854
C     -4.6453067689     1.4253133398     0.6350497207
C     -0.4550041151    -1.7990324526     0.2961056177
C     -0.2584047153    -2.7319663175    -0.8724104197
C      0.8814414043    -3.5361388672    -0.9555567727
C      1.0556682365    -4.4213088233    -2.0197532111
C      0.0906044471    -4.5059419936    -3.0219811032
C     -1.0489868702    -3.7029201340    -2.9506291505
C     -1.2211863478    -2.8243946991    -1.8835345071
H      2.1164017229    -0.9382426827    -1.5641317782
H      0.3960603291     2.1196618055     0.8427985039
H      2.3123412498     2.7217517103     2.0790031649
H      3.0134342175     0.8058389634     3.2794176561
H      3.6809048282    -1.2714666734     2.3076078900
H      3.7533106914    -1.7800297263    -0.0280748393
H      4.3757848944    -0.1560464718    -1.6868418496
H      5.0098496089     2.0731061305    -1.1086644743
H      4.0559143989     3.4030428149     0.6331319659
H     -0.6489905726     1.2186314038    -1.2100467159
H      0.0356175754    -0.2639582288    -1.9093168550
H     -3.7591645720     2.8729977307     2.8616579210
H     -2.0111921991     2.6423042843     2.5657081483
H     -3.0550152587     1.2241725830     2.8998250322
H     -2.1919659404     3.8644487798     0.3793309891
H     -3.3474783543     3.3109295193    -0.8679310960
H     -3.9499917456     4.1107612466     0.6171030394
H     -4.7901981548     1.2940614664    -0.4512697270
H     -5.4495098165     2.0798050375     1.0126748897
H     -4.7211601342     0.4441538839     1.1256977966
H     -1.1915685444    -2.2167717199     1.0003528790
H      0.4985747131    -1.6871942590     0.8478566151
H      1.6447724796    -3.4638095138    -0.1732438726
H      1.9540135945    -5.0442677748    -2.0690313066
H      0.2262457708    -5.1954444319    -3.8605748464
H     -1.8112908113    -3.7633535000    -3.7334968305
H     -2.1122985988    -2.1909092749    -1.8288424659
