# Supplementary material for: Correlated shapeshifting and configurational isomerization
Source: Chem Sci. 2024 Aug 23;15(36):14618–24. doi: 10.1039/d4sc03699a (PMC11370815; doi:10.1039/d4sc03699a)
Supplement: SC-015-D4SC03699A-s002 [file SC-015-D4SC03699A-s002.zip › Optimsed_Geometries_SI/1a/xyz/e_c_1a_05.xyz]

53

C      2.2263493579    -1.0236242664    -1.2457083187
C      1.0460836060    -0.2332335454    -0.8444225322
C      0.8014302697     0.1873278503     0.4056883324
C      1.6969544028    -0.0800864145     1.5911173016
C      1.7998014271    -1.5654996223     1.8527483002
C      2.3003641553    -2.4411074635     0.9660573301
C      2.8292499495    -2.1126573069    -0.3663499639
C      3.6103763517    -0.8298944225    -0.6472610577
C      3.8932856797     0.1716576453     0.3934795849
C      3.0670511930     0.5244868498     1.3897512442
C      0.0947803235     0.0459033135    -1.9902297857
N     -1.1511330627     0.6894643873    -1.6487368138
C     -2.1237445421     0.0209339874    -0.9565448038
O     -3.1110078800     0.5509898998    -0.4884505127
O     -1.8308396781    -1.2811245611    -0.8871511487
C     -2.5065482618    -2.1723872879     0.0314074988
C     -3.9626009603    -2.3438827010    -0.3842348597
C     -2.3734806113    -1.6490644869     1.4576434591
C     -1.7297028587    -3.4718951786    -0.1289871283
C     -1.3129343810     2.1207183188    -1.8472448844
C     -0.6527416242     2.9505733973    -0.7726963953
C     -1.3062303735     3.1632847096     0.4477685535
C     -0.6617271332     3.8318129962     1.4864921713
C      0.6428776431     4.2993362577     1.3181486359
C      1.2951381202     4.1035418783     0.1018780447
C      0.6468106952     3.4360353987    -0.9365022573
H      2.2420404291    -1.2719115558    -2.3132014685
H     -0.1057249524     0.7675932423     0.5935343176
H      1.2386985401     0.3952810701     2.4695888835
H      1.4428375404    -1.9407028869     2.8187366020
H      2.3345416922    -3.5012051120     1.2417786683
H      3.1923475069    -2.9805387663    -0.9255214647
H      4.4243984334    -0.9629525822    -1.3666590870
H      4.8715104630     0.6610194789     0.3273602661
H      3.3946815066     1.2907593489     2.1009262052
H     -0.1204505632    -0.9093745882    -2.5003526737
H      0.6033788433     0.6864281711    -2.7345551090
H     -4.5068204595    -1.3927999973    -0.2867443311
H     -4.4475147098    -3.1053570027     0.2506192620
H     -4.0211402783    -2.6804304655    -1.4338046820
H     -2.8952789217    -0.6872883704     1.5761338971
H     -2.8121311834    -2.3772453540     2.1610106013
H     -1.3078558438    -1.5175485082     1.7127569662
H     -1.7825466141    -3.8250725554    -1.1728462694
H     -2.1480864345    -4.2525525948     0.5281814594
H     -0.6696474696    -3.3136102199     0.1341140012
H     -0.8947522091     2.3758085322    -2.8358434853
H     -2.3936969427     2.3199852705    -1.8701079607
H     -2.3201369092     2.7743866454     0.5805001752
H     -1.1817947157     3.9900026719     2.4363638338
H      1.1495793720     4.8213862173     2.1355717523
H      2.3172003005     4.4676959160    -0.0387878742
H      1.1685037717     3.2766313620    -1.8864134806
