# Supplementary material for: Correlated shapeshifting and configurational isomerization
Source: Chem Sci. 2024 Aug 23;15(36):14618–24. doi: 10.1039/d4sc03699a (PMC11370815; doi:10.1039/d4sc03699a)
Supplement: SC-015-D4SC03699A-s002 [file SC-015-D4SC03699A-s002.zip › Optimsed_Geometries_SI/1a/xyz/e_d_1a_01.xyz]

53

C      1.4132919043    -0.1510080782     0.8523728285
C      2.4949958864     0.7208219083     1.3498768626
C      3.6151483273     1.0887576868     0.7075705110
C      3.9639727761     0.6574443889    -0.6979950195
C      4.1154660820    -0.8455248631    -0.7477498091
C      3.1237142327    -1.7002428583    -0.4525227721
C      1.7528375839    -1.3379283404    -0.0675316322
C      1.0255358758    -0.1331707976    -0.6254509735
C      1.6202324141     0.7950741075    -1.5977282019
C      2.9115187728     1.1518382310    -1.6626342697
C      0.2729132299    -0.3919272784     1.8512964057
N     -1.0063283557     0.1992506786     1.5269200065
C     -2.0246350432    -0.4999743794     0.9450840713
O     -3.1059735017    -0.0190737373     0.6725874832
O     -1.6694813381    -1.7731540123     0.7103777064
C     -2.5708671026    -2.7052492679     0.0621125245
C     -1.7505309707    -3.9869605895     0.0038052418
C     -3.8220158802    -2.9068119690     0.9088447039
C     -2.8998600391    -2.2170253053    -1.3441553328
C     -1.1999940360     1.6248724818     1.7331590661
C     -0.7605878778     2.4956265156     0.5769100247
C     -1.5070848236     2.5193543210    -0.6096961979
C     -1.1121637033     3.3221443428    -1.6772073082
C      0.0340189030     4.1133257673    -1.5763323025
C      0.7815989599     4.0945083818    -0.4013271272
C      0.3825308210     3.2920138741     0.6674060305
H      2.3567529018     1.0944542462     2.3722237447
H      4.3229680285     1.7406136020     1.2322115410
H      4.9269823837     1.1115747087    -0.9716897756
H      5.0965646613    -1.2510229993    -1.0199026855
H      3.3336934382    -2.7749945084    -0.4970386274
H      1.0948423451    -2.1963499830     0.1033244256
H     -0.0435963801    -0.3024102374    -0.7799200547
H      0.9194813599     1.2376618876    -2.3131015524
H      3.2203799450     1.8675427423    -2.4327957452
H      0.5819374450     0.0130584700     2.8309982691
H      0.1112831590    -1.4679506828     1.9894926711
H     -2.3336208322    -4.7923242917    -0.4727747437
H     -1.4682208198    -4.3114163503     1.0196299134
H     -0.8282455903    -3.8296168658    -0.5810689028
H     -4.4485083063    -3.6981543167     0.4630551747
H     -3.5439472291    -3.2221934451     1.9293924393
H     -4.4085557513    -1.9783941515     0.9700145159
H     -3.4727366155    -1.2785932803    -1.3104835164
H     -1.9706248430    -2.0504100888    -1.9167811141
H     -3.4965187792    -2.9796593014    -1.8730086775
H     -0.6440941031     1.9076056267     2.6426904153
H     -2.2721774690     1.7808515188     1.9256350686
H     -2.4100113726     1.9058499974    -0.6799285770
H     -1.7086948511     3.3370553373    -2.5947479853
H      0.3434520952     4.7440686099    -2.4152762887
H      1.6861272745     4.7036855676    -0.3141978600
H      0.9768338078     3.2824869790     1.5860564073
