# Supplementary material for: Correlated shapeshifting and configurational isomerization
Source: Chem Sci. 2024 Aug 23;15(36):14618–24. doi: 10.1039/d4sc03699a (PMC11370815; doi:10.1039/d4sc03699a)
Supplement: SC-015-D4SC03699A-s002 [file SC-015-D4SC03699A-s002.zip › Optimsed_Geometries_SI/1a/xyz/e_d_1a_02.xyz]

53

C      1.6021595247    -0.4577204120     0.2797386872
C      2.2315020418    -0.2458740730    -1.0369202415
C      3.2142371980    -0.9715305551    -1.5920132720
C      3.8578012714    -2.1686553774    -0.9324719173
C      4.5190838105    -1.7772424332     0.3693168868
C      3.8544859056    -1.2498983249     1.4086091442
C      2.4096312806    -0.9814476404     1.4643055423
C      1.3689019198    -1.8742923893     0.8033766847
C      1.7314638844    -3.0843649431     0.0532658248
C      2.8225182380    -3.2489503014    -0.7114384867
C      0.5716996048     0.5922369921     0.6819963590
N     -0.3119662164     1.0323077926    -0.3761757713
C     -1.3966543907     0.3122006430    -0.7908824509
O     -2.1912920021     0.7060713819    -1.6202632682
O     -1.4632708711    -0.8638170627    -0.1545353101
C     -2.5146673629    -1.8161475775    -0.4594581230
C     -3.8800600516    -1.2136066980    -0.1450374827
C     -2.3993709248    -2.2633546096    -1.9120921548
C     -2.2206175807    -2.9780239047     0.4792897852
C     -0.1612367718     2.3849444665    -0.8853654306
C     -0.6568565114     3.4333573800     0.0812980015
C     -2.0239889444     3.5222432491     0.3767510402
C     -2.4882887809     4.4623211197     1.2924727467
C     -1.5937727316     5.3283038230     1.9259310558
C     -0.2335321669     5.2490661546     1.6365517932
C      0.2295837303     4.3045619233     0.7186836625
H      1.8161620268     0.5785391480    -1.6257574027
H      3.5625787566    -0.6946308842    -2.5934569324
H      4.6303681136    -2.5628746616    -1.6078185786
H      5.5999379662    -1.9331385366     0.4596385575
H      4.4192796301    -0.9948795247     2.3124409403
H      2.0763402226    -0.5647103601     2.4215077979
H      0.4399749239    -1.9655514653     1.3723995124
H      1.0362401975    -3.9262858636     0.1491560645
H      2.9735601084    -4.2112106549    -1.2134400643
H      1.1003669333     1.4926078863     1.0389925497
H     -0.0174855436     0.2161524940     1.5348861815
H     -3.9012264912    -0.8444912333     0.8951510652
H     -4.1080256856    -0.3794583150    -0.8238643756
H     -4.6601793128    -1.9866390732    -0.2521253390
H     -2.6065990538    -1.4273361838    -2.5963367534
H     -3.1194551442    -3.0754417960    -2.1110782256
H     -1.3820451844    -2.6436572366    -2.1095059475
H     -2.9863158300    -3.7626805167     0.3620753567
H     -2.2247854246    -2.6392412067     1.5291745319
H     -1.2348824086    -3.4169730236     0.2550714815
H      0.9031057092     2.5628979147    -1.1140600269
H     -0.7259620464     2.4335980136    -1.8275408864
H     -2.7222773706     2.8480213562    -0.1293178232
H     -3.5586474118     4.5261848637     1.5111595878
H     -1.9606208433     6.0677325474     2.6442031416
H      0.4734181082     5.9250230074     2.1272031117
H      1.2996851236     4.2457582665     0.4908231705
