# Supplementary material for: Correlated shapeshifting and configurational isomerization
Source: Chem Sci. 2024 Aug 23;15(36):14618–24. doi: 10.1039/d4sc03699a (PMC11370815; doi:10.1039/d4sc03699a)
Supplement: SC-015-D4SC03699A-s002 [file SC-015-D4SC03699A-s002.zip › Optimsed_Geometries_SI/1a/xyz/e_d_1a_03.xyz]

53

C     -1.4991412698    -0.2496889245     0.1206447306
C     -1.4811939148    -1.4804682038    -0.6928733476
C     -2.5275251147    -2.0667000001    -1.2936071483
C     -3.9425002839    -1.5403757273    -1.2247374753
C     -4.4285130110    -1.5263641439     0.2074772737
C     -3.8451159804    -0.8141403690     1.1840489433
C     -2.6786044352     0.0693022323     1.0343617331
C     -2.4419786836     0.9080059020    -0.2137672381
C     -3.3524615415     0.9009901422    -1.3672013597
C     -4.0275633157    -0.1599249830    -1.8360978469
C     -0.1402383583     0.1468116144     0.6732267715
N      0.8727281101     0.2856484665    -0.3524461421
C      1.9639611169    -0.5358726341    -0.4658014848
O      2.8182920898    -0.4100739913    -1.3169155928
O      1.9557398922    -1.4896281688     0.4765059359
C      3.0239685671    -2.4642513881     0.5768558259
C      4.3493954470    -1.7642548406     0.8544553138
C      3.0771788872    -3.3146946555    -0.6874695302
C      2.6022872668    -3.3077151679     1.7723936925
C      0.6728031013     1.2934514309    -1.3713211923
C      0.6287048236     2.7002527313    -0.8264056095
C      1.5151336010     3.1079451541     0.1760763555
C      1.4883636008     4.4135403360     0.6614599582
C      0.5747314026     5.3349664265     0.1477266977
C     -0.3116331711     4.9393585850    -0.8528149102
C     -0.2851787334     3.6295640724    -1.3316655797
H     -0.4964380199    -1.9506832954    -0.7970131776
H     -2.3538974938    -2.9873051644    -1.8621371900
H     -4.5909802740    -2.2140573393    -1.8025731357
H     -5.3026062425    -2.1392676974     0.4546407960
H     -4.2689534647    -0.8713886054     2.1928747000
H     -2.3841377241     0.5737119397     1.9611762123
H     -2.0063467848     1.8897738085    -0.0013213198
H     -3.4792517790     1.8645901754    -1.8743423131
H     -4.6769372564    -0.0277551812    -2.7088275231
H     -0.2357730833     1.1067072552     1.2147395627
H      0.2074342742    -0.6081330654     1.3897446786
H      5.1342232184    -2.5157567922     1.0462430312
H      4.2607091023    -1.1240190974     1.7493140339
H      4.6523099481    -1.1424192401    -0.0007370782
H      3.3642059910    -2.7061903693    -1.5574758416
H      2.0907175640    -3.7716570431    -0.8795985745
H      3.8129369941    -4.1268937936    -0.5589526829
H      3.3413742484    -4.1047259009     1.9572134840
H      2.5248831704    -2.6827360390     2.6781590135
H      1.6195223336    -3.7739106588     1.5883150968
H      1.5120653320     1.1897689864    -2.0770188068
H     -0.2573086493     1.0810565750    -1.9293720124
H      2.2320273482     2.3860291855     0.5803751566
H      2.1883170514     4.7159294800     1.4463910466
H      0.5529230738     6.3599860758     0.5296068514
H     -1.0341251164     5.6531160036    -1.2602036702
H     -0.9885578284     3.3205344152    -2.1128261117
