# Supplementary material for: Correlated shapeshifting and configurational isomerization
Source: Chem Sci. 2024 Aug 23;15(36):14618–24. doi: 10.1039/d4sc03699a (PMC11370815; doi:10.1039/d4sc03699a)
Supplement: SC-015-D4SC03699A-s002 [file SC-015-D4SC03699A-s002.zip › Optimsed_Geometries_SI/1a/xyz/e_d_1a_04.xyz]

53

C     -1.0595504818    -0.5023038807     0.7091552434
C     -1.7638993246    -1.8001069137     0.6980058864
C     -2.8256489962    -2.1513544674    -0.0438983397
C     -3.5045766289    -1.2379850166    -1.0366401018
C     -4.0600719929    -0.0172753086    -0.3386298225
C     -3.2989048693     0.8590944476     0.3352684587
C     -1.8394833990     0.7989139065     0.4944127717
C     -0.9071988203     0.2873230982    -0.5879619086
C     -1.3895382461    -0.1841870999    -1.8937393271
C     -2.5332103114    -0.8477263563    -2.1267350919
C      0.0819965977    -0.4510989825     1.7381381590
N      1.3197145410     0.1765743323     1.3273876783
C      2.1262568922    -0.3999740525     0.3828467205
O      3.1637137047     0.0863018990    -0.0188451706
O      1.5976336091    -1.5586827375    -0.0196899724
C      2.1692068138    -2.3347627605    -1.1019558608
C      3.5336690660    -2.8664864314    -0.6814858018
C      2.2507981516    -1.4977543937    -2.3736299988
C      1.1618869296    -3.4632461153    -1.2722332146
C      1.7866391185     1.3733565686     2.0013804441
C      0.9977918856     2.6058267248     1.6365505971
C      0.1393517688     3.2146598065     2.5552191551
C     -0.6426353326     4.3096349448     2.1834073641
C     -0.5714306579     4.8053395263     0.8831912271
C      0.2957529346     4.2133282772    -0.0381134303
C      1.0778122719     3.1248293521     0.3379089599
H     -1.3498142999    -2.5583608884     1.3734934886
H     -3.2210056276    -3.1675949771     0.0653801479
H     -4.3404035057    -1.7847136683    -1.4959903788
H     -5.1425220868     0.1477133666    -0.3829811522
H     -3.7895111927     1.7136407760     0.8150307848
H     -1.4185114874     1.6425118298     1.0509007291
H      0.0289214802     0.8494088102    -0.6373312306
H     -0.7519551348     0.0636856626    -2.7497622080
H     -2.7812990184    -1.1257079512    -3.1575220908
H      0.2989722331    -1.4868195904     2.0478124750
H     -0.2637795444     0.0883692294     2.6348403500
H      3.4463095808    -3.4360780094     0.2598311338
H      4.2444179826    -2.0391787824    -0.5335902516
H      3.9288250791    -3.5431041390    -1.4584040272
H      2.5974891943    -2.1306311195    -3.2082410025
H      1.2531708738    -1.1050090697    -2.6322089179
H      2.9499503436    -0.6578056960    -2.2498700063
H      1.0823968773    -4.0528355713    -0.3431413152
H      1.4738721802    -4.1347916844    -2.0895373048
H      0.1649854429    -3.0509494119    -1.5044525587
H      2.8414304857     1.4978736349     1.7158051214
H      1.7461905836     1.2120312343     3.0938682833
H      0.0753030331     2.8201520271     3.5751104755
H     -1.3142380668     4.7730265020     2.9123615358
H     -1.1881305157     5.6586826396     0.5858932291
H      0.3614294614     4.6058315619    -1.0573089833
H      1.7614304245     2.6584139174    -0.3793019509
