# Supplementary material for: Correlated shapeshifting and configurational isomerization
Source: Chem Sci. 2024 Aug 23;15(36):14618–24. doi: 10.1039/d4sc03699a (PMC11370815; doi:10.1039/d4sc03699a)
Supplement: SC-015-D4SC03699A-s002 [file SC-015-D4SC03699A-s002.zip › Optimsed_Geometries_SI/1a/xyz/e_d_1a_05.xyz]

53

C      1.3516673861    -0.4659163816     0.4997423697
C      1.0197004797    -0.5873172270    -0.9330063254
C      1.8204979074    -0.3180437540    -1.9751845144
C      3.2433975170     0.1731954953    -1.8428726658
C      3.2691065878     1.5051556917    -1.1288664211
C      2.8261616041     1.6843612460     0.1244371980
C      2.2666761243     0.6474378885     1.0032628491
C      2.7565891295    -0.7933031503     1.0045656450
C      3.8427811012    -1.2658859915     0.1326330385
C      4.0872391173    -0.8523424936    -1.1201606489
C      0.2329995828    -0.8941340132     1.4371786816
N     -1.0014231931    -0.1505643659     1.2925265599
C     -2.1057266057    -0.6314784412     0.6414454123
O     -3.1372722518    -0.0057899752     0.5198898309
O     -1.8923821377    -1.8640401196     0.1587223798
C     -2.8916174952    -2.5463002159    -0.6406990190
C     -3.1956585040    -1.7399141402    -1.8987044267
C     -4.1427438357    -2.8040803835     0.1909063541
C     -2.2019202648    -3.8560194420    -0.9975098569
C     -1.1030025873     1.1626468366     1.8914774714
C     -0.5254504783     2.3020814070     1.0826517166
C     -0.6420299822     2.3354256632    -0.3092207414
C     -0.1400314260     3.4119081196    -1.0365877214
C      0.4732034133     4.4799514375    -0.3823195143
C      0.5872128550     4.4598590786     1.0071311815
C      0.0948278413     3.3742204654     1.7308763575
H      0.0073044173    -0.9477941965    -1.1433042589
H      1.4237046385    -0.4646720590    -2.9863495662
H      3.6577700823     0.3120948871    -2.8515995872
H      3.6493182710     2.3727387580    -1.6795963176
H      2.8543745069     2.6932689214     0.5481718333
H      1.9894593664     1.0195370613     1.9949422063
H      2.7607417846    -1.2542335653     1.9985262473
H      4.5085033761    -2.0175738073     0.5714848715
H      4.9401216951    -1.2815524261    -1.6580193521
H      0.0092999227    -1.9573833002     1.2739469119
H      0.5758818712    -0.7833257129     2.4821387103
H     -3.6716807733    -0.7809930172    -1.6461198278
H     -2.2660320367    -1.5418590705    -2.4606947117
H     -3.8743775337    -2.3139021606    -2.5523018571
H     -3.8804243249    -3.3506244848     1.1132801701
H     -4.6332923595    -1.8583560268     0.4645038682
H     -4.8517592399    -3.4224383282    -0.3857574936
H     -1.2725031516    -3.6632296264    -1.5597861775
H     -2.8656022590    -4.4813853716    -1.6173334959
H     -1.9433061216    -4.4169281309    -0.0835804588
H     -0.6138508121     1.1305104707     2.8815173816
H     -2.1759787668     1.3530609783     2.0571958607
H     -1.1265326219     1.5062708028    -0.8303202360
H     -0.2276632401     3.4140901727    -2.1270338061
H      0.8670859237     5.3246857612    -0.9553491144
H      1.0699428862     5.2902524629     1.5317375312
H      0.1966754456     3.3586231887     2.8218584781
