# Supplementary material for: Correlated shapeshifting and configurational isomerization
Source: Chem Sci. 2024 Aug 23;15(36):14618–24. doi: 10.1039/d4sc03699a (PMC11370815; doi:10.1039/d4sc03699a)
Supplement: SC-015-D4SC03699A-s002 [file SC-015-D4SC03699A-s002.zip › Optimsed_Geometries_SI/1a/xyz/e_d_1a_06.xyz]

53

C     -0.4080729386     1.3813195307     1.1224725761
C     -0.7550130416    -0.0350596397     1.3483913340
C     -1.7787301748    -0.5085894783     2.0746594437
C     -2.7718454007     0.3638320629     2.8066080353
C     -2.0734250628     1.2078506990     3.8488417433
C     -1.1192855352     2.1050048078     3.5582596940
C     -0.6111977019     2.4239695403     2.2153341673
C     -1.5011290876     2.4459409622     0.9787623368
C     -2.9390228380     2.1427042869     1.0323795192
C     -3.5267213427     1.2331552428     1.8265223606
C      0.8581313793     1.5944873743     0.3041573639
N      0.9093752948     0.8915737492    -0.9577475892
C      1.7603673493    -0.1492955206    -1.2069798460
O      1.9353907600    -0.6091536665    -2.3145830195
O      2.3503088567    -0.5860354944    -0.0835440527
C      3.2615025735    -1.7130719324    -0.0982243988
C      2.5267022134    -2.9649015485    -0.5651061215
C      4.4752716858    -1.4013875112    -0.9664801039
C      3.6668855028    -1.8416033767     1.3637998108
C      0.1397455901     1.3737238265    -2.0965713209
C     -0.9144630229     0.4066079805    -2.5848774849
C     -0.7501645826    -0.2656694601    -3.7987242062
C     -1.7168129135    -1.1619208195    -4.2522949095
C     -2.8591100084    -1.4036710687    -3.4899949637
C     -3.0280150153    -0.7426784134    -2.2731353494
C     -2.0624819523     0.1563804303    -1.8258306192
H     -0.0958243548    -0.7554815745     0.8531906692
H     -1.9094818115    -1.5944647332     2.1413246191
H     -3.4949732669    -0.2876314012     3.3173344122
H     -2.3652953307     1.0706714855     4.8960114089
H     -0.6672192278     2.6695718834     4.3813586860
H      0.1573413321     3.2046936453     2.2103877312
H     -1.2453217452     3.2443589436     0.2739345615
H     -3.5710965391     2.7237657323     0.3517959579
H     -4.6134511057     1.1068881506     1.7638673286
H      0.9823959763     2.6774439979     0.1121720029
H      1.7218054028     1.2682210051     0.8994703196
H      3.1919577534    -3.8412696809    -0.4819285211
H      1.6401320878    -3.1444133745     0.0675984187
H      2.2013625292    -2.8610129826    -1.6107940016
H      4.1855354852    -1.2938873569    -2.0219635707
H      5.2140785081    -2.2163362147    -0.8780750698
H      4.9532656982    -0.4654227392    -0.6291122208
H      2.7785285177    -2.0063761748     1.9965839616
H      4.3569946608    -2.6913950735     1.4962259858
H      4.1711271683    -0.9226149807     1.7080116692
H      0.8307508055     1.6067578973    -2.9244724631
H     -0.3362034722     2.3152393875    -1.7813518254
H      0.1590462206    -0.0959416276    -4.3818149276
H     -1.5715988339    -1.6818483667    -5.2041971152
H     -3.6168060678    -2.1100610880    -3.8430768014
H     -3.9182177500    -0.9246826590    -1.6632234264
H     -2.2070366719     0.6617116141    -0.8669331890
