# Supplementary material for: Correlated shapeshifting and configurational isomerization
Source: Chem Sci. 2024 Aug 23;15(36):14618–24. doi: 10.1039/d4sc03699a (PMC11370815; doi:10.1039/d4sc03699a)
Supplement: SC-015-D4SC03699A-s002 [file SC-015-D4SC03699A-s002.zip › Optimsed_Geometries_SI/1a/xyz/e_d_1a_07.xyz]

53

C      1.5920140424     0.0134931943    -0.3163481515
C      1.8916740640    -0.6022526686    -1.6236751369
C      2.8622728605    -1.4830786990    -1.9115188094
C      3.8500340828    -2.0146826676    -0.8991496849
C      4.6773877564    -0.8839253496    -0.3313439452
C      4.1539694175     0.1529175788     0.3412434526
C      2.7312427499     0.3547952563     0.6514729373
C      1.7832827481    -0.7881248080     0.9688543888
C      2.2062657926    -2.1955697991     0.9949291112
C      3.1202201556    -2.7634068528     0.1923336547
C      0.4143735420     1.0014831745    -0.3492198812
N     -0.6020106407     0.7991501357     0.6587307330
C     -1.4685117011    -0.2561894101     0.5886841785
O     -2.3726703843    -0.4514089435     1.3754648192
O     -1.1646259155    -1.0256937785    -0.4615613138
C     -1.8359255097    -2.2850467588    -0.7132426162
C     -1.6249814117    -3.2273471408     0.4660223173
C     -1.1200809580    -2.8088774421    -1.9503656747
C     -3.3132590404    -2.0420593342    -0.9979256530
C     -0.7741051877     1.7747660277     1.7170315563
C     -1.4415101818     3.0449501270     1.2482626206
C     -2.7746498555     3.0095194004     0.8182502416
C     -3.3982469536     4.1652512771     0.3573021558
C     -2.6987630287     5.3739677718     0.3191580699
C     -1.3739841855     5.4189879301     0.7469612314
C     -0.7506884561     4.2578363183     1.2080573137
H      1.2238974261    -0.3012229702    -2.4391808981
H      2.9412505217    -1.8494184236    -2.9413293249
H      4.5258922938    -2.7162575180    -1.4083736325
H      5.7606599506    -0.9125967263    -0.4939961280
H      4.8331419697     0.9321928732     0.7050735940
H      2.5328111759     1.2605917055     1.2357532717
H      1.0411612293    -0.5382778689     1.7324382639
H      1.7250162643    -2.8182382381     1.7574317012
H      3.3484730167    -3.8272553633     0.3235516189
H      0.7795265686     2.0347970433    -0.2311788773
H     -0.0510693779     0.9459285459    -1.3454474965
H     -2.0553669500    -4.2161828702     0.2330202493
H     -2.1085419072    -2.8346561073     1.3731699166
H     -0.5455035439    -3.3563750476     0.6558374480
H     -0.0406267150    -2.9156873304    -1.7505009497
H     -1.2468639400    -2.1089129335    -2.7938476570
H     -1.5319080055    -3.7892730570    -2.2426981092
H     -3.4273785089    -1.3132857861    -1.8191651951
H     -3.7929763733    -2.9865243200    -1.3071760409
H     -3.8269121669    -1.6557537283    -0.1050094689
H      0.2126980542     2.0068425833     2.1547308478
H     -1.3838574567     1.2910666786     2.4947351065
H     -3.3208175500     2.0614650433     0.8580072380
H     -4.4415330517     4.1263772268     0.0293252731
H     -3.1905899571     6.2819637903    -0.0426662534
H     -0.8198040301     6.3621741186     0.7220802010
H      0.2905012618     4.2970641407     1.5470053861
