# Supplementary material for: Correlated shapeshifting and configurational isomerization
Source: Chem Sci. 2024 Aug 23;15(36):14618–24. doi: 10.1039/d4sc03699a (PMC11370815; doi:10.1039/d4sc03699a)
Supplement: SC-015-D4SC03699A-s002 [file SC-015-D4SC03699A-s002.zip › Optimsed_Geometries_SI/1a/xyz/z_a_1a_01.xyz]

53

C      4.6075291718    -1.0769170951    -0.7047657312
C      3.2972220243    -1.7430978161    -0.7053899152
C      2.1805381135    -1.3046590442    -0.1066526308
C      2.0640195069    -0.0187556709     0.6841491642
C      2.4524267903     1.1968804343    -0.1401626639
C      3.6325253687     1.3633839811    -0.7578801496
C      4.7664917815     0.4301104134    -0.7442651557
C      5.1323118990    -0.3437566309     0.5261574010
C      4.3500235495    -0.2197628519     1.7629419418
C      3.0180010170    -0.0740727310     1.8645369634
C      0.6322068201     0.1261059319     1.2387517391
N     -0.4312230522    -0.1808421995     0.3068701763
C     -1.3185459652    -1.1676374980     0.6525789786
O     -1.2174021368    -1.8518602973     1.6485811266
O     -2.3065295761    -1.2676242661    -0.2478221380
C     -3.3697639429    -2.2411555980    -0.1027215481
C     -4.2246608837    -1.9923460418    -1.3377730431
C     -2.7973924984    -3.6538936995    -0.1190214562
C     -4.1656660277    -1.9568794545     1.1660310666
C     -0.5652932692     0.6074234811    -0.8987772072
C     -0.9901164515     2.0367403546    -0.6522068560
C     -1.8981685658     2.3519238353     0.3635272120
C     -2.3141472072     3.6671969197     0.5615455198
C     -1.8287274537     4.6875439748    -0.2568460029
C     -0.9219832317     4.3833467823    -1.2713405807
C     -0.5040147099     3.0668648917    -1.4628706546
H      5.3824886452    -1.6160020021    -1.2582983511
H      3.2557249382    -2.7049201896    -1.2285832392
H      1.2819217474    -1.9289232694    -0.1623709704
H      1.7358341811     2.0261534930    -0.1710869080
H      3.8042752032     2.3084977314    -1.2852578353
H      5.6333537114     0.7707774559    -1.3186312526
H      6.2090215196    -0.4539199241     0.6872050819
H      4.9315762220    -0.2466885832     2.6910753257
H      2.5789581554     0.0141492217     2.8659007596
H      0.5062821224     1.1564227142     1.6246247553
H      0.5012109050    -0.5684562631     2.0795994148
H     -4.5924353370    -0.9523863204    -1.3472950423
H     -3.6354362999    -2.1597942889    -2.2553452234
H     -5.0921187452    -2.6730200224    -1.3481922602
H     -2.1880189238    -3.8058688998    -1.0268167102
H     -2.1692536342    -3.8330812138     0.7659226715
H     -3.6202960324    -4.3889393803    -0.1303547007
H     -5.0405481496    -2.6273994037     1.2162578723
H     -4.5309951963    -0.9150773326     1.1587467261
H     -3.5453302878    -2.1117825977     2.0611658901
H      0.3917664433     0.5919252221    -1.4487604136
H     -1.3068964869     0.1109716149    -1.5394849567
H     -2.2793261385     1.5547955766     1.0094980432
H     -3.0236857195     3.8976189164     1.3621443568
H     -2.1535836580     5.7204840389    -0.1003614132
H     -0.5305134979     5.1775610408    -1.9142479299
H      0.2163622421     2.8326455598    -2.2542312468
