# Supplementary material for: Correlated shapeshifting and configurational isomerization
Source: Chem Sci. 2024 Aug 23;15(36):14618–24. doi: 10.1039/d4sc03699a (PMC11370815; doi:10.1039/d4sc03699a)
Supplement: SC-015-D4SC03699A-s002 [file SC-015-D4SC03699A-s002.zip › Optimsed_Geometries_SI/1a/xyz/z_a_1a_02.xyz]

53

C      4.3836397146    -0.0512118085     0.9257752210
C      3.1257402967    -0.7712680835     1.1692663756
C      2.1306046483    -0.9712395371     0.2904485091
C      2.1309405095    -0.4678846377    -1.1409198633
C      3.3051618126    -1.0859565272    -1.8775212044
C      4.5945976928    -0.9285244101    -1.5367985821
C      5.1152421714    -0.1423642721    -0.4112199317
C      4.4730397420     1.1709019474     0.0286374502
C      3.3055684686     1.7298876294    -0.6645560235
C      2.2765041648     1.0416247275    -1.1820933561
C      0.8496416641    -0.9314536538    -1.8616759501
N     -0.4143435600    -0.5304799483    -1.2785579072
C     -1.1161443687    -1.4530336677    -0.5459144085
O     -0.6790157055    -2.5319605546    -0.2031690480
O     -2.3390375037    -0.9884411067    -0.2764690585
C     -3.1874266988    -1.5932391470     0.7300597832
C     -2.4569575993    -1.6249483364     2.0679304211
C     -3.6249137577    -2.9811010606     0.2784447543
C     -4.3712865636    -0.6379175399     0.7897784434
C     -1.0456849345     0.7259716756    -1.6364795378
C     -1.3033047024     1.6646125463    -0.4782243765
C     -0.5218546482     1.6372594899     0.6797524968
C     -0.7804437197     2.5173933298     1.7297909491
C     -1.8222727133     3.4396193322     1.6365422137
C     -2.6053617047     3.4748310538     0.4825471891
C     -2.3465192065     2.5912353123    -0.5638038600
H      5.0521085586    -0.0138376205     1.7913590027
H      3.0198480603    -1.2095029253     2.1679576518
H      1.2733842453    -1.5796662814     0.5971688564
H      3.0724342483    -1.7118460176    -2.7483795563
H      5.3507410956    -1.4330336503    -2.1485126341
H      6.2058491543    -0.1557472648    -0.3229246410
H      5.1918131713     1.9219854435     0.3700473187
H      3.2972209371     2.8199614080    -0.7736259869
H      1.4954544980     1.6168875168    -1.6881547272
H      0.8555890648    -2.0317865830    -1.8835586436
H      0.8854657964    -0.5723536991    -2.9064907208
H     -1.5970821694    -2.3111135922     2.0333119383
H     -2.0998078345    -0.6130256310     2.3265848909
H     -3.1467777635    -1.9637086040     2.8594472550
H     -4.3549938732    -3.3949777621     0.9951570786
H     -2.7609746504    -3.6589364558     0.2124367067
H     -4.1086753794    -2.9237417622    -0.7119249898
H     -4.0322666654     0.3757074015     1.0630647922
H     -5.1051705128    -0.9843921086     1.5363915048
H     -4.8694129709    -0.5823332943    -0.1930201477
H     -0.3895508260     1.2170611313    -2.3736131261
H     -2.0028579639     0.5335623151    -2.1515717179
H      0.2927523536     0.9129669531     0.7682128767
H     -0.1592398288     2.4786849132     2.6298504454
H     -2.0270256350     4.1273550786     2.4625270087
H     -3.4303747293     4.1890582819     0.3998185251
H     -2.9779071082     2.6111428892    -1.4589056439
