# Supplementary material for: Correlated shapeshifting and configurational isomerization
Source: Chem Sci. 2024 Aug 23;15(36):14618–24. doi: 10.1039/d4sc03699a (PMC11370815; doi:10.1039/d4sc03699a)
Supplement: SC-015-D4SC03699A-s002 [file SC-015-D4SC03699A-s002.zip › Optimsed_Geometries_SI/1a/xyz/z_b_1a_01.xyz]

53

C      4.9389730669    -1.0946845674    -0.4792888310
C      4.3113128253    -2.2948711546    -1.0537803970
C      3.0072112820    -2.6045503679    -0.9979389408
C      1.9675893927    -1.7506691781    -0.3114964602
C      1.8647368183    -0.3840544815    -0.9632415925
C      2.8964078456     0.4778602776    -1.0063725875
C      4.2473920587     0.2613955132    -0.4691089600
C      4.4885738368    -0.4828057178     0.8427395107
C      3.3875329337    -1.0418043413     1.6428845888
C      2.2675492793    -1.6057589109     1.1620056354
C      0.5107133259    -0.0013485913    -1.4873754012
N     -0.4729148404     0.0448436368    -0.4188963303
C     -1.4787153424    -0.8777830137    -0.4053249018
O     -1.5699762473    -1.7918741926    -1.1994846573
O     -2.3454342849    -0.6364070204     0.5905905975
C     -3.4997587289    -1.4834092200     0.8115432210
C     -4.4268063109    -1.4256854062    -0.3975177638
C     -3.0572890103    -2.9076440225     1.1275054294
C     -4.1621976233    -0.8458789299     2.0251831817
C     -0.3080780936     1.0858601591     0.5742976664
C     -0.5855054425     2.4670230080     0.0293512543
C      0.3548658803     3.4910265475     0.1608617271
C      0.0921568009     4.7693479127    -0.3340763094
C     -1.1160173396     5.0330071567    -0.9760519865
C     -2.0595443195     4.0133743060    -1.1189470701
C     -1.7951688676     2.7407915620    -0.6196943101
H      6.0193138357    -1.0363008693    -0.6440705052
H      4.9885636581    -2.9822299894    -1.5728890582
H      2.6652940830    -3.5310236144    -1.4723856541
H      0.9922986181    -2.2459486414    -0.4196338816
H      2.7223735052     1.4569157971    -1.4701877952
H      4.9257047322     1.1052280009    -0.6287241439
H      5.3076956534    -0.0710780282     1.4403569887
H      3.5141737854    -0.9817751693     2.7297672005
H      1.5209008385    -1.9823916335     1.8705712686
H      0.1479401461    -0.7402512954    -2.2180542280
H      0.5535607692     0.9872157228    -1.9797676483
H     -5.3529327098    -1.9865753939    -0.1848720614
H     -4.7020317978    -0.3792179979    -0.6169305341
H     -3.9411744118    -1.8602158922    -1.2837162302
H     -2.5730108192    -3.3710876979     0.2554790707
H     -3.9329287888    -3.5140998860     1.4156078032
H     -2.3470690958    -2.9056748445     1.9727027214
H     -4.4320886700     0.2019985920     1.8110279231
H     -3.4778924267    -0.8576045473     2.8903319008
H     -5.0782556987    -1.3974244200     2.2946074287
H      0.7266334703     1.0404470199     0.9585232007
H     -0.9831690021     0.8653090483     1.4119322232
H      1.3087769859     3.2806887928     0.6563492382
H      0.8393584671     5.5610443201    -0.2226149745
H     -1.3240646920     6.0329204910    -1.3685330273
H     -3.0101716481     4.2140759987    -1.6225896113
H     -2.5354086823     1.9417561735    -0.7306559273
