# Supplementary material for: Correlated shapeshifting and configurational isomerization
Source: Chem Sci. 2024 Aug 23;15(36):14618–24. doi: 10.1039/d4sc03699a (PMC11370815; doi:10.1039/d4sc03699a)
Supplement: SC-015-D4SC03699A-s002 [file SC-015-D4SC03699A-s002.zip › Optimsed_Geometries_SI/1a/xyz/z_b_1a_02.xyz]

53

C      4.2702189642    -0.7855922487     2.0777820487
C      4.1676482507     0.6796968957     2.0289020575
C      3.7360499541     1.4090840552     0.9865754886
C      3.2826093981     0.8079263737    -0.3242140697
C      2.0588416733    -0.0586875602    -0.0990959554
C      2.0924966207    -1.1651071799     0.6629256660
C      3.2517195204    -1.6961956088     1.3946526762
C      4.6762091035    -1.6239954997     0.8680335271
C      5.0017969417    -1.0274603658    -0.4360973961
C      4.3997450332     0.0370212683    -0.9869919915
C      0.7980179131     0.4159930474    -0.7750274481
N     -0.4214005778    -0.1300972111    -0.2342764898
C     -1.2266909458    -0.8694211821    -1.0567430051
O     -0.9276946940    -1.1880667438    -2.1869194853
O     -2.3797811937    -1.1900946361    -0.4468120793
C     -3.4031698112    -1.9552095850    -1.1295237957
C     -3.9097788931    -1.1804635523    -2.3412972362
C     -4.4959910114    -2.0787593799    -0.0763385088
C     -2.8710937900    -3.3319678113    -1.5107984984
C     -0.8255258096     0.3487663646     1.0774757264
C     -1.2435228655     1.7997660882     1.0588745830
C     -0.4127409550     2.7887940090     1.5926755452
C     -0.7784655361     4.1345353501     1.5344424612
C     -1.9828962492     4.5038321629     0.9388962472
C     -2.8192467412     3.5230340246     0.4014752503
C     -2.4503689653     2.1816372565     0.4597664377
H      4.6459276126    -1.1737953928     3.0294862526
H      4.4769107685     1.2071741878     2.9383455430
H      3.7112023175     2.5005634383     1.0828072748
H      2.9950317087     1.6313339522    -0.9955860975
H      1.1597841288    -1.7303235039     0.7748445392
H      3.0349582443    -2.6104919263     1.9556472692
H      5.2882811045    -2.4941871997     1.1243754912
H      5.8079414970    -1.5160110099    -0.9946098345
H      4.7349328392     0.3782794301    -1.9727630160
H      0.8257066420     0.1620672709    -1.8477500455
H      0.7541522500     1.5214990144    -0.7073518296
H     -3.1140366076    -1.0634383746    -3.0917298613
H     -4.7582245276    -1.7163498127    -2.8001927580
H     -4.2614136287    -0.1795310069    -2.0350730401
H     -5.3507722699    -2.6482415268    -0.4774294865
H     -4.1132696067    -2.6010669013     0.8167811726
H     -4.8521711767    -1.0809031456     0.2315801917
H     -2.4706525203    -3.8447567001    -0.6191841065
H     -2.0732291377    -3.2502338264    -2.2634116691
H     -3.6909981311    -3.9461942084    -1.9209007978
H     -1.6442613805    -0.2884980656     1.4342824550
H      0.0290440658     0.2208227538     1.7632394056
H      0.5365659840     2.4975648958     2.0564164133
H     -0.1172613963     4.8981818582     1.9551480143
H     -2.2720971956     5.5580628454     0.8915557278
H     -3.7667648957     3.8082833830    -0.0658772860
H     -3.1022628402     1.4112228309     0.0355123225
