# Supplementary material for: Correlated shapeshifting and configurational isomerization
Source: Chem Sci. 2024 Aug 23;15(36):14618–24. doi: 10.1039/d4sc03699a (PMC11370815; doi:10.1039/d4sc03699a)
Supplement: SC-015-D4SC03699A-s002 [file SC-015-D4SC03699A-s002.zip › Optimsed_Geometries_SI/1a/xyz/z_b_1a_03.xyz]

53

C      4.7187891919    -1.3600863021     0.0573915358
C      4.9425216513     0.0600903375     0.3643802941
C      4.0622370135     1.0572932817     0.1814433006
C      2.6770057582     0.8596917999    -0.3918878179
C      1.8463134518    -0.0343263658     0.5143789383
C      2.1939179352    -1.3085219651     0.7745081353
C      3.3629655998    -2.0303032147     0.2539240834
C      3.9089507076    -1.8225009767    -1.1522992232
C      3.3128305034    -0.8751426063    -2.1048073567
C      2.7656779373     0.3116075155    -1.7972169428
C      0.5862024746     0.5282187877     1.1348567890
N     -0.6293323591     0.1654594735     0.4224822454
C     -1.4072018377    -0.8252255917     0.9560500766
O     -1.1673598696    -1.3786358650     2.0096910649
O     -2.4688089972    -1.0880242742     0.1796356260
C     -3.4506319056    -2.0840087001     0.5577389496
C     -4.1257786299    -1.6845709967     1.8653591844
C     -4.4461280387    -2.0357605288    -0.5933675332
C     -2.7976355375    -3.4592362960     0.6457867322
C     -0.7946170741     0.6755709451    -0.9196714692
C     -0.8678227856     2.1831592621    -0.9774444343
C     -1.5749508776     2.9027773858    -0.0085047202
C     -1.6603060560     4.2915278366    -0.0765395456
C     -1.0406687600     4.9824103230    -1.1191363970
C     -0.3352830030     4.2742849419    -2.0906235520
C     -0.2480961346     2.8840198873    -2.0156374821
H      5.5702708576    -2.0065635390     0.2909741920
H      5.9242763023     0.3046705997     0.7851917860
H      4.3572808389     2.0759172231     0.4574931132
H      2.1844434235     1.8421763672    -0.4414110135
H      1.5437540394    -1.8817728985     1.4462391076
H      3.4312384346    -3.0651650475     0.6030861209
H      4.2937295969    -2.7362565652    -1.6155077609
H      3.3415868493    -1.1783935641    -3.1574432110
H      2.3824551419     0.9377688538    -2.6111210753
H      0.6432811631     1.6302314549     1.1764659270
H      0.4649595691     0.1534753842     2.1595194101
H     -3.4071739844    -1.7018754694     2.6978977418
H     -4.9497720836    -2.3839141027     2.0878022585
H     -4.5496089684    -0.6689455599     1.7793071440
H     -4.8799885608    -1.0257394475    -0.6856068780
H     -5.2637963419    -2.7555193012    -0.4224671840
H     -3.9491667475    -2.2882962453    -1.5452989172
H     -2.0704677330    -3.4949019719     1.4700533917
H     -2.2783764110    -3.6943531838    -0.2994924880
H     -3.5704334071    -4.2284808890     0.8152097408
H      0.0394831637     0.3208339984    -1.5561960584
H     -1.7171874618     0.2433491231    -1.3315365082
H     -2.0532397151     2.3594694374     0.8127546228
H     -2.2140951344     4.8405360390     0.6912516079
H     -1.1049646624     6.0733432001    -1.1713178196
H      0.1574532720     4.8072190739    -2.9095144199
H      0.3112502272     2.3314054489    -2.7783263117
