# Supplementary material for: Correlated shapeshifting and configurational isomerization
Source: Chem Sci. 2024 Aug 23;15(36):14618–24. doi: 10.1039/d4sc03699a (PMC11370815; doi:10.1039/d4sc03699a)
Supplement: SC-015-D4SC03699A-s002 [file SC-015-D4SC03699A-s002.zip › Optimsed_Geometries_SI/1a/xyz/z_b_1a_04.xyz]

53

C     -4.6667388113    -0.5117430965    -0.4506957307
C     -4.1565762434    -1.8798697329    -0.2748490386
C     -2.8707829647    -2.2297349870    -0.1089487853
C     -1.7260593018    -1.2430940154    -0.0875534886
C     -1.8800652119    -0.2924430644     1.0859619297
C     -2.9269141667     0.5418383606     1.2080879246
C     -4.0553874551     0.6826814036     0.2778371679
C     -3.9036566007     0.5549835181    -1.2303896585
C     -2.6116582906     0.2838802164    -1.8804665476
C     -1.6371122654    -0.5013221980    -1.3992692811
C     -0.8095259236    -0.3448655263     2.1398703303
N      0.5071778387     0.0466680251     1.6661564364
C      1.4337057084    -0.9302944806     1.4423307625
O      1.2183613534    -2.1168751418     1.5859450315
O      2.6051538820    -0.4071065574     1.0464926922
C      3.7368592530    -1.2508516781     0.7171659230
C      4.8051825546    -0.2447193484     0.3114498072
C      4.1781392867    -2.0382628208     1.9455392835
C      3.3862444153    -2.1630723882    -0.4533531239
C      0.7694402950     1.4589269885     1.4456442410
C      0.3915399127     1.9801178165     0.0759704021
C     -0.6841415119     2.8561804942    -0.0845758250
C     -1.0313776417     3.3408086891    -1.3443395411
C     -0.2997586973     2.9553665039    -2.4663637545
C      0.7783917316     2.0828684456    -2.3184788485
C      1.1204809145     1.6003634054    -1.0570745742
H     -5.7537007706    -0.4519188388    -0.5636972120
H     -4.9141157297    -2.6717548978    -0.2790856152
H     -2.6267528702    -3.2905671180     0.0165709814
H     -0.7938101074    -1.8054878570     0.0585340686
H     -2.9642621384     1.1888517697     2.0939819786
H     -4.7900321739     1.4326637763     0.5871036589
H     -4.5513245532     1.2328166324    -1.7952091498
H     -2.4509106701     0.7794470533    -2.8434043794
H     -0.7190177066    -0.6148047160    -1.9846882826
H     -1.0838524490     0.3094431623     2.9874065815
H     -0.7098406290    -1.3739382624     2.5196957624
H      5.0197824778     0.4472043451     1.1432745996
H      5.7377192337    -0.7661946310     0.0391851901
H      4.4716914051     0.3508623701    -0.5554119147
H      4.3806273591    -1.3503233920     2.7845683926
H      5.1063741732    -2.5912373375     1.7213000249
H      3.3999648617    -2.7529487555     2.2506568441
H      3.0175923011    -1.5669240094    -1.3063946177
H      4.2859276971    -2.7113583061    -0.7808687375
H      2.6113638688    -2.8886503853    -0.1662042703
H      1.8387188974     1.6362262154     1.6284418390
H      0.2068880839     2.0187839506     2.2119241676
H     -1.2673677655     3.1566902007     0.7914366428
H     -1.8819018078     4.0210641938    -1.4498168139
H     -0.5695847509     3.3344754792    -3.4568406957
H      1.3612806885     1.7783047400    -3.1932987314
H      1.9676295693     0.9188515637    -0.9411740462
