# Supplementary material for: Correlated shapeshifting and configurational isomerization
Source: Chem Sci. 2024 Aug 23;15(36):14618–24. doi: 10.1039/d4sc03699a (PMC11370815; doi:10.1039/d4sc03699a)
Supplement: SC-015-D4SC03699A-s002 [file SC-015-D4SC03699A-s002.zip › Optimsed_Geometries_SI/1a/xyz/z_b_1a_05.xyz]

53

C      3.7709903752     0.9103320934     0.8206155445
C      4.0283806349     1.1607672095    -0.6036658677
C      3.7014222229     0.3497621352    -1.6236157404
C      2.9960807493    -0.9753823860    -1.4430256415
C      1.6230901230    -0.7409703271    -0.8430458086
C      1.4560723435    -0.2383134245     0.3897412636
C      2.5093081651     0.2044939057     1.3125109485
C      3.8568986126    -0.4838139409     1.4397980489
C      4.1992212820    -1.6791335962     0.6545519021
C      3.8249892161    -1.9244335478    -0.6099439402
C      0.4606258288    -1.0758245323    -1.7463703515
N     -0.8265015290    -0.5579498187    -1.3495714615
C     -1.6220477480    -1.3611553309    -0.5802179061
O     -1.3288954704    -2.4934970423    -0.2660270672
O     -2.7574684727    -0.7312487942    -0.2333455669
C     -3.7459124227    -1.3792824813     0.6045072355
C     -3.1394308651    -1.7178894790     1.9619371084
C     -4.8245268169    -0.3142566502     0.7540368459
C     -4.3061574823    -2.6102273952    -0.0989797246
C     -1.1890238090     0.8008887933    -1.7268032224
C     -0.6530600023     1.8683358866    -0.7999898494
C     -1.3321437182     2.1866481674     0.3811340756
C     -0.7944943129     3.1008363357     1.2857070790
C      0.4308478992     3.7121687969     1.0179749232
C      1.1081925851     3.4115655433    -0.1632390279
C      0.5658385757     2.4981909189    -1.0647905545
H      4.1181133697     1.7095024027     1.4826274720
H      4.5383530781     2.1032150318    -0.8344524075
H      3.9572171282     0.6595735077    -2.6435245838
H      2.8608353855    -1.4298026132    -2.4369403527
H      0.4335421685    -0.0766831038     0.7435048803
H      2.1226699712     0.6084083830     2.2529028174
H      4.2612771864    -0.4874763967     2.4566660828
H      4.8080315558    -2.4294940756     1.1712271885
H      4.1412034827    -2.8635580472    -1.0775173653
H      0.3713549652    -2.1729262583    -1.8310623527
H      0.6789510235    -0.6918392471    -2.7613041538
H     -2.3540225966    -2.4815490189     1.8625807234
H     -2.7008422014    -0.8130822082     2.4178258164
H     -3.9259880154    -2.0965204004     2.6368537065
H     -4.4207672580     0.5841655036     1.2512784084
H     -5.6600414687    -0.7011227968     1.3607051053
H     -5.2154472858    -0.0186739357    -0.2342251573
H     -4.7057197733    -2.3322688677    -1.0897634738
H     -5.1305672416    -3.0372001193     0.4973567235
H     -3.5263530094    -3.3746520675    -0.2306301451
H     -2.2847074439     0.8557115822    -1.7743310456
H     -0.8010160293     0.9700788295    -2.7458328728
H     -2.2861268603     1.6967537350     0.5957963821
H     -1.3363986290     3.3390780171     2.2062131918
H      0.8552795980     4.4275758610     1.7289318176
H      2.0709754268     3.8828197098    -0.3821059636
H      1.1178999145     2.2493557569    -1.9765256864
