# Supplementary material for: Correlated shapeshifting and configurational isomerization
Source: Chem Sci. 2024 Aug 23;15(36):14618–24. doi: 10.1039/d4sc03699a (PMC11370815; doi:10.1039/d4sc03699a)
Supplement: SC-015-D4SC03699A-s002 [file SC-015-D4SC03699A-s002.zip › Optimsed_Geometries_SI/1a/xyz/z_b_1a_06.xyz]

53

C      3.0312995982     0.7223421079     2.6698445970
C      2.5387740694     1.7296697713     1.7178262995
C      2.3990436687     1.5601516546     0.3953301516
C      2.7418960824     0.2818917198    -0.3312347155
C      1.9192254097    -0.9053278263     0.1416708520
C      1.9459864706    -1.3282283055     1.4194338367
C      2.7310227846    -0.7590980188     2.5236407778
C      4.1578045153    -0.2459398600     2.3194303692
C      4.8102385251    -0.2551131103     1.0024291890
C      4.2145642921    -0.0287280844    -0.1800993408
C      1.1049439837    -1.6725927202    -0.8733765616
N     -0.2431993595    -1.1765326242    -1.1101795007
C     -1.2475143729    -1.7232048694    -0.3622370354
O     -1.0789394386    -2.5908297627     0.4691732032
O     -2.4313589274    -1.1748099529    -0.6772420180
C     -3.6411116640    -1.5150380501     0.0428352995
C     -3.9749110845    -2.9894014093    -0.1521459913
C     -3.4885382664    -1.1535234127     1.5165970467
C     -4.6896416680    -0.6310709762    -0.6186562174
C     -0.4716014332    -0.1298309114    -2.0793900956
C     -0.3841265230     1.2901566286    -1.5616467113
C      0.1236764926     2.2990389278    -2.3860090870
C      0.1630296712     3.6247702281    -1.9547753838
C     -0.3098649443     3.9598933871    -0.6861048495
C     -0.8108520470     2.9589323580     0.1457010007
C     -0.8434021609     1.6352776643    -0.2873104724
H      3.0560246081     1.0649700786     3.7090213542
H      2.2683757007     2.7009389516     2.1471813202
H      2.0220413115     2.3939557748    -0.2056603438
H      2.5319330297     0.4385029406    -1.3997640463
H      1.3368985719    -2.2032148508     1.6729492981
H      2.5844764512    -1.2764666949     3.4767727872
H      4.8318147830    -0.4656478197     3.1531538716
H      5.8844821354    -0.4716184198     1.0082319815
H      4.8245749095    -0.0674731530    -1.0898372594
H      0.9995678146    -2.7149030930    -0.5418060210
H      1.6284427134    -1.6771477044    -1.8462084409
H     -4.9552588135    -3.2127100664     0.3026084943
H     -4.0323259552    -3.2271215422    -1.2284852384
H     -3.2091603265    -3.6275993344     0.3126476498
H     -2.7077861334    -1.7656421606     1.9919250123
H     -3.2230715740    -0.0872078532     1.6230205481
H     -4.4437428188    -1.3214164714     2.0426212743
H     -5.6743716012    -0.7866453683    -0.1475754153
H     -4.4135547486     0.4323720065    -0.5199517189
H     -4.7723653114    -0.8685057741    -1.6927653450
H      0.2598552520    -0.2626527197    -2.8954403874
H     -1.4698943372    -0.2834702405    -2.5192948734
H      0.4994169873     2.0425927567    -3.3828611813
H      0.5701534321     4.3991347934    -2.6119516201
H     -0.2784690499     4.9983675759    -0.3433024272
H     -1.1686530394     3.2079035092     1.1492012939
H     -1.2158319216     0.8578576974     0.3828427903
