# Supplementary material for: Correlated shapeshifting and configurational isomerization
Source: Chem Sci. 2024 Aug 23;15(36):14618–24. doi: 10.1039/d4sc03699a (PMC11370815; doi:10.1039/d4sc03699a)
Supplement: SC-015-D4SC03699A-s002 [file SC-015-D4SC03699A-s002.zip › Optimsed_Geometries_SI/1a/xyz/z_c_1a_01.xyz]

53

C      2.7496307594     0.5913464533     0.3153453256
C      1.8450426520    -0.5281123270     0.6432295326
C      2.0267638704    -1.7992872724     0.2413775458
C      3.1703148737    -2.2677531572    -0.6277711736
C      3.1191956508    -1.5742817785    -1.9706192955
C      3.2326247086    -0.2447822386    -2.1262979349
C      3.4207017407     0.7378772454    -1.0498027291
C      4.2586359301     0.4499497762     0.1921392066
C      4.9585370354    -0.8268778385     0.3979468468
C      4.5023733460    -2.0390552232     0.0479520299
C      0.5906949021    -0.1822592568     1.4214891799
N     -0.5862019431    -0.1007974818     0.5742895741
C     -1.5688423340    -1.0363112208     0.7354892144
O     -1.5231730833    -1.9315963810     1.5539109799
O     -2.5889162764    -0.8240278079    -0.1110081635
C     -3.7413525921    -1.7011105246    -0.1362612427
C     -4.6040089045    -1.1007720354    -1.2382695330
C     -4.4683421087    -1.6464545497     1.2029237756
C     -3.3167256773    -3.1192490690    -0.5013616289
C     -0.5577570374     0.8691328687    -0.4980251864
C     -0.5063317813     2.2933066569     0.0036701099
C      0.3797575118     3.2191848299    -0.5525750893
C      0.4164717476     4.5366233663    -0.0939995271
C     -0.4322622772     4.9414289677     0.9348038060
C     -1.3188441547     4.0223301792     1.4989214305
C     -1.3547507560     2.7096783096     1.0352350726
H      2.4335225433     1.5471327271     0.7465239713
H      1.2757957462    -2.5421231812     0.5376264537
H      3.0505285614    -3.3475806964    -0.7940875370
H      2.9780171474    -2.1971066373    -2.8611895626
H      3.1820114518     0.1662134067    -3.1409629211
H      3.4901850032     1.7735743675    -1.3974274204
H      4.8096603804     1.3215267130     0.5586135364
H      5.9384328936    -0.7583069198     0.8835267951
H      5.1234725013    -2.9167020158     0.2592763685
H      0.7197651284     0.7849043635     1.9407778554
H      0.3786784357    -0.9499295270     2.1771594503
H     -4.0615681059    -1.1040858739    -2.1988582881
H     -5.5323015760    -1.6837634483    -1.3570691545
H     -4.8716041559    -0.0587222250    -0.9944311090
H     -3.8429032044    -2.0658872752     2.0046427394
H     -4.7203398393    -0.6015917510     1.4548328704
H     -5.4084142825    -2.2212282848     1.1424788860
H     -2.7545904085    -3.1153360467    -1.4513832220
H     -2.6835285228    -3.5539779087     0.2858918045
H     -4.2108037716    -3.7524699157    -0.6330542405
H      0.3179364840     0.6696841006    -1.1444362116
H     -1.4567526470     0.7188974653    -1.1112693987
H      1.0557246642     2.8999245625    -1.3532229565
H      1.1182487640     5.2488681164    -0.5387703341
H     -0.4015069855     5.9719112324     1.3011659263
H     -1.9869602128     4.3319495257     2.3083849420
H     -2.0439437953     1.9860986357     1.4825316305
