# Supplementary material for: Correlated shapeshifting and configurational isomerization
Source: Chem Sci. 2024 Aug 23;15(36):14618–24. doi: 10.1039/d4sc03699a (PMC11370815; doi:10.1039/d4sc03699a)
Supplement: SC-015-D4SC03699A-s002 [file SC-015-D4SC03699A-s002.zip › Optimsed_Geometries_SI/1a/xyz/z_c_1a_02.xyz]

53

C      2.1024634049    -1.2566502407     0.9318845464
C      1.9009845146     0.2049946689     0.8971782673
C      2.8239572049     1.0996369203     0.5022724301
C      4.2162089341     0.7415795100     0.0380326307
C      4.9970505696     0.0353788768     1.1225129837
C      4.6239876772    -1.1354759822     1.6609487882
C      3.4239382388    -1.9077303371     1.3049464467
C      2.9026791103    -2.0038858840    -0.1279868418
C      3.5596388775    -1.3196526772    -1.2516020461
C      4.1471207193    -0.1122992357    -1.2091463844
C      0.5190092933     0.6574034868     1.2888630194
N     -0.4914217691     0.1251232606     0.3926363959
C     -1.4543237451    -0.7001605729     0.8968025849
O     -1.4572949624    -1.1216635194     2.0352176983
O     -2.3922509647    -0.9743600102    -0.0244822875
C     -3.4963980803    -1.8667955428     0.2646944067
C     -4.2616915585    -1.8989419833    -1.0515270343
C     -2.9757267602    -3.2562194628     0.6160607335
C     -4.3637640105    -1.2840917564     1.3750543791
C     -0.4198945333     0.5441027202    -0.9931967425
C     -0.7458118186     2.0072545061    -1.1761086942
C     -1.9949500474     2.5043253212    -0.7853992796
C     -2.2984982037     3.8546104624    -0.9374108664
C     -1.3544001993     4.7287685361    -1.4809570624
C     -0.1075637255     4.2434101653    -1.8698305867
C      0.1935665506     2.8892910372    -1.7143141883
H      1.2243143801    -1.8027716654     1.2925727047
H      2.5443535211     2.1603839284     0.4964281461
H      4.7418708419     1.6739225149    -0.2125238109
H      5.9189984041     0.5093727859     1.4773976584
H      5.2572292458    -1.5761038627     2.4390964168
H      3.3067930624    -2.8335829578     1.8762587956
H      2.4907610680    -2.9850048988    -0.3832860409
H      3.5650695510    -1.8661745427    -2.2014779341
H      4.6086843398     0.2803795529    -2.1223619303
H      0.4684705467     1.7613864269     1.2801485759
H      0.2610720918     0.3050341971     2.2990838318
H     -4.5914175416    -0.8841126369    -1.3313610282
H     -5.1507790227    -2.5447604881    -0.9610099042
H     -3.6233366831    -2.2912938108    -1.8611732867
H     -3.8220124522    -3.9592134407     0.7006512505
H     -2.4272826758    -3.2417888848     1.5693162304
H     -2.3027847204    -3.6221842903    -0.1787750520
H     -5.2582693622    -1.9141346465     1.5181513169
H     -3.8057780673    -1.2340511427     2.3215872205
H     -4.6992176448    -0.2679193564     1.1033795639
H      0.6017577388     0.3458121800    -1.3636372319
H     -1.1143373629    -0.0791342308    -1.5715570498
H     -2.7336903443     1.8175290828    -0.3594262306
H     -3.2796520612     4.2304213964    -0.6312774137
H     -1.5925897685     5.7901443023    -1.5989567563
H      0.6389940784     4.9230992266    -2.2918704145
H      1.1761631201     2.5067909941    -2.0105189243
