# Supplementary material for: Correlated shapeshifting and configurational isomerization
Source: Chem Sci. 2024 Aug 23;15(36):14618–24. doi: 10.1039/d4sc03699a (PMC11370815; doi:10.1039/d4sc03699a)
Supplement: SC-015-D4SC03699A-s002 [file SC-015-D4SC03699A-s002.zip › Optimsed_Geometries_SI/1a/xyz/z_c_1a_03.xyz]

53

C      2.4082266495     0.8093131505     0.8399409536
C      1.6134074216    -0.2852475882     1.4322508140
C      1.8767166158    -1.5939725883     1.2635709129
C      3.0238863266    -2.1367541723     0.4437229246
C      2.9123772949    -1.7188900395    -1.0043622347
C      2.9217981884    -0.4395188911    -1.4094280741
C      3.0322361932     0.7425907208    -0.5422689640
C      3.9260091431     0.7592833143     0.6967752908
C      4.7211967879    -0.4038090363     1.1154166956
C      4.3491515010    -1.6902322268     1.0190929967
C      0.4297204122     0.1242384052     2.2799439043
N     -0.7741488553     0.4527160056     1.5328429836
C     -1.6818427993    -0.5498616055     1.3298703119
O     -1.5552517373    -1.6776205290     1.7583964354
O     -2.7198083873    -0.1086966206     0.6039208153
C     -3.7627643932    -1.0037830049     0.1483631090
C     -4.6776896307    -0.0822977081    -0.6463580123
C     -3.1653340140    -2.0758054438    -0.7572424035
C     -4.5030781842    -1.6051076124     1.3376870530
C     -0.9196811193     1.7590169199     0.9360176589
C     -0.3718134585     1.9156641484    -0.4679082025
C      0.0168873894     3.1824182971    -0.9162976308
C      0.4772704645     3.3716395940    -2.2183143562
C      0.5510393767     2.2898238873    -3.0962869657
C      0.1724042702     1.0230833996    -2.6547614876
C     -0.2787027839     0.8363820400    -1.3489738915
H      2.0362727038     1.8073577124     1.0919403139
H      1.2100369073    -2.3168860309     1.7469991878
H      2.9821630412    -3.2341709605     0.4894038549
H      2.8310211770    -2.5102960577    -1.7581006689
H      2.8482378139    -0.2306343734    -2.4816432935
H      2.9919863099     1.6935214116    -1.0824627338
H      4.4165340264     1.7212120082     0.8749698753
H      5.7040962648    -0.1774455337     1.5440201168
H      5.0394382061    -2.4652650334     1.3708078964
H      0.1652274216    -0.6972798748     2.9589708068
H      0.6908504025     1.0057098160     2.8935373618
H     -5.0809772859     0.7134572129     0.0025515425
H     -4.1211667766     0.3926138607    -1.4719159700
H     -5.5215674950    -0.6526565415    -1.0687042368
H     -2.6262599190    -1.6070479366    -1.5988119210
H     -2.4678379488    -2.7176717893    -0.1981950639
H     -3.9710001176    -2.7043542556    -1.1733258844
H     -5.3700808688    -2.1869969305     0.9808263741
H     -4.8750764262    -0.8023957716     1.9977040029
H     -3.8409496722    -2.2639293403     1.9180175606
H     -1.9913834502     2.0143047309     0.9249735310
H     -0.4271626473     2.4891120628     1.6019096361
H     -0.0392177583     4.0369994440    -0.2325305586
H      0.7804043387     4.3698004561    -2.5492159023
H      0.9092022459     2.4339579610    -4.1200299400
H      0.2397347574     0.1637496393    -3.3284747954
H     -0.5347349226    -0.1693377019    -1.0088337290
