# Supplementary material for: Correlated shapeshifting and configurational isomerization
Source: Chem Sci. 2024 Aug 23;15(36):14618–24. doi: 10.1039/d4sc03699a (PMC11370815; doi:10.1039/d4sc03699a)
Supplement: SC-015-D4SC03699A-s002 [file SC-015-D4SC03699A-s002.zip › Optimsed_Geometries_SI/1a/xyz/z_c_1a_04.xyz]

53

C      1.6029407908    -1.1223023230    -0.8595579300
C      1.6676713429    -1.3521279840     0.5963171951
C      2.7405473378    -1.1044026799     1.3677121311
C      4.0511354423    -0.5530874260     0.8578777594
C      4.6761692709    -1.4974083269    -0.1441377154
C      4.0936953170    -1.8400429347    -1.3037593763
C      2.7862978036    -1.3716876506    -1.7872523262
C      2.2835530743     0.0490685191    -1.5470101324
C      3.0665811800     1.0515890005    -0.8099882499
C      3.8520998053     0.8175144552     0.2519324161
C      0.4101559316    -1.9143893771     1.2047632392
N     -0.7247673890    -1.0147149183     1.1101638823
C     -1.7806798638    -1.3657658117     0.3177537109
O     -1.8186985087    -2.3702571759    -0.3630741318
O     -2.7558573721    -0.4474853608     0.3921479827
C     -3.9661252293    -0.5561763828    -0.3970292536
C     -4.7397226414    -1.8086393291    -0.0014010901
C     -4.7367547983     0.6992293637    -0.0116701580
C     -3.6275733802    -0.5399985013    -1.8838483251
C     -0.6806651276     0.2143182170     1.8737971477
C     -0.0988545577     1.4207833105     1.1675537312
C     -0.3981966833     1.7051463819    -0.1684870911
C      0.0735702903     2.8695775395    -0.7713094032
C      0.8527878857     3.7716695700    -0.0469792832
C      1.1682180880     3.4911805737     1.2811818850
C      0.6982800842     2.3225448616     1.8779763523
H      0.6365543438    -1.3958833554    -1.2962239152
H      2.6660661697    -1.3180402374     2.4414431550
H      4.7356950942    -0.4564174348     1.7126294009
H      5.6590017722    -1.9184774593     0.0960818519
H      4.6256116118    -2.5297620316    -1.9687816345
H      2.4984759886    -1.7836156879    -2.7592979675
H      1.7060872872     0.4630270431    -2.3791611740
H      2.9746742639     2.0807352220    -1.1706480641
H      4.3733410315     1.6622332620     0.7160338315
H      0.5887343177    -2.1550890126     2.2688252849
H      0.1162043586    -2.8406132719     0.6871802792
H     -4.9288862152    -1.8101264017     1.0859139190
H     -4.1780804262    -2.7165787817    -0.2663872676
H     -5.7133864029    -1.8241783704    -0.5202739259
H     -4.9591727850     0.6997672461     1.0687466440
H     -4.1438864517     1.6002779145    -0.2431090955
H     -5.6883192444     0.7484713497    -0.5663937815
H     -4.5584413548    -0.5282691070    -2.4759173956
H     -3.0406900821    -1.4275891765    -2.1626022353
H     -3.0518440840     0.3675621466    -2.1369114357
H     -1.7057428780     0.4523440354     2.1991219136
H     -0.0905171461     0.0153109939     2.7843699483
H     -1.0133172045     1.0100187920    -0.7444300813
H     -0.1729299169     3.0751128168    -1.8177283561
H      1.2201056102     4.6874536343    -0.5199939034
H      1.7911929853     4.1830436586     1.8562406680
H      0.9576657965     2.1051463692     2.9196683704
