# Supplementary material for: Correlated shapeshifting and configurational isomerization
Source: Chem Sci. 2024 Aug 23;15(36):14618–24. doi: 10.1039/d4sc03699a (PMC11370815; doi:10.1039/d4sc03699a)
Supplement: SC-015-D4SC03699A-s002 [file SC-015-D4SC03699A-s002.zip › Optimsed_Geometries_SI/1a/xyz/z_c_1a_05.xyz]

53

C      3.0939552987    -0.9140213269    -1.0126944526
C      1.7229697882    -0.6463499831    -0.5339808453
C      1.4259464510    -0.0640460655     0.6366479374
C      2.4499574082     0.4321310080     1.6292287202
C      3.3110616380    -0.6980309973     2.1448904719
C      4.0928825186    -1.4521619768     1.3575634538
C      4.2422305303    -1.3097455537    -0.0990678823
C      4.2515735213     0.0522952291    -0.7924914094
C      4.0994737207     1.3148808737    -0.0537685480
C      3.3119888943     1.5121454264     1.0150681414
C      0.6501273742    -1.1079317876    -1.4983629406
N     -0.6971003919    -0.6778816994    -1.2156313392
C     -1.4602058698    -1.4837484882    -0.4160262231
O     -1.0853591524    -2.5529357100     0.0113646472
O     -2.6641188480    -0.9347106055    -0.1805138822
C     -3.6278646906    -1.5843432343     0.6842843249
C     -3.0591909983    -1.7059702718     2.0938514378
C     -4.0314488968    -2.9372113827     0.1084639047
C     -4.8097743850    -0.6241663594     0.6656460902
C     -1.1638431618     0.5939617915    -1.7468653092
C     -0.7714333020     1.7991441449    -0.9235568528
C      0.3681182374     2.5414031559    -1.2412534106
C      0.7725814443     3.6077045125    -0.4401296675
C      0.0361630388     3.9461791738     0.6940201898
C     -1.1097573493     3.2171821196     1.0161534891
C     -1.5110705196     2.1534292649     0.2107449085
H      3.1245387429    -1.4140280716    -1.9876943051
H      0.3727738397     0.0955208477     0.8848869174
H      1.9081825816     0.8701118948     2.4791547478
H      3.2913963939    -0.9049908804     3.2207885857
H      4.6854689507    -2.2497365517     1.8194501692
H      4.9300917864    -2.0338294821    -0.5466619567
H      4.9458993881     0.1118407499    -1.6364441070
H      4.6938637242     2.1568803424    -0.4264742984
H      3.2851690245     2.5066102551     1.4736620772
H      0.6533255711    -2.2115972332    -1.5267853355
H      0.9090099631    -0.7579310023    -2.5157037073
H     -2.7498884251    -0.7136620323     2.4661768462
H     -3.8308070502    -2.1036240516     2.7749592678
H     -2.1885249054    -2.3784277611     2.1090233062
H     -4.3945706487    -2.8163790945    -0.9269051589
H     -4.8483957653    -3.3688740076     0.7117337464
H     -3.1793374380    -3.6323097881     0.1078708084
H     -5.6300392662    -1.0165174203     1.2893835658
H     -4.5161194488     0.3644179471     1.0579720854
H     -5.1838934575    -0.4917250765    -0.3636207857
H     -0.7489947216     0.6958988966    -2.7644517222
H     -2.2567222532     0.5385804448    -1.8380926167
H      0.9637881454     2.2672483284    -2.1181642345
H      1.6754300070     4.1688769311    -0.6978497402
H      0.3524246808     4.7811529607     1.3266853979
H     -1.6973356516     3.4826942995     1.9004642710
H     -2.4045651632     1.5766137481     0.4660802215
