# Supplementary material for: Correlated shapeshifting and configurational isomerization
Source: Chem Sci. 2024 Aug 23;15(36):14618–24. doi: 10.1039/d4sc03699a (PMC11370815; doi:10.1039/d4sc03699a)
Supplement: SC-015-D4SC03699A-s002 [file SC-015-D4SC03699A-s002.zip › Optimsed_Geometries_SI/1a/xyz/z_d_1a_01.xyz]

53

C      1.7297698242    -0.6131514614    -1.0199789289
C      1.8242747021    -1.8651513484    -0.2452519255
C      2.9393250587    -2.4356931171     0.2353739024
C      4.3268258301    -1.8683408878     0.0423467790
C      4.6646056923    -1.8084057971    -1.4310576707
C      3.9689734483    -1.0887670879    -2.3252589634
C      2.8032576739    -0.2392427552    -2.0368704734
C      2.6737639894     0.5614521138    -0.7491537818
C      3.6938376304     0.5515029096     0.3079873022
C      4.4381884811    -0.5016736350     0.6795491194
C      0.3143198718    -0.2384970977    -1.4179456209
N     -0.5916642342    -0.1914893532    -0.2892149095
C     -1.7522782102    -0.9163241463    -0.3566790379
O     -2.0378916927    -1.6518883708    -1.2773440481
O     -2.5231148330    -0.6984420372     0.7185202278
C     -3.8004856678    -1.3632733606     0.8801681651
C     -3.6070070532    -2.8744456600     0.9354236939
C     -4.7494323208    -0.9461378665    -0.2381088113
C     -4.2889085834    -0.8371190391     2.2229970857
C     -0.2391568857     0.6516118797     0.8326141523
C     -0.2548490871     2.1281297680     0.5111794615
C      0.7065774915     2.9819729751     1.0596863248
C      0.6819239151     4.3506607728     0.7933255311
C     -0.3047783354     4.8826130938    -0.0359555428
C     -1.2665541400     4.0378050299    -0.5909229745
C     -1.2416356795     2.6714967312    -0.3173797654
H      0.8667318953    -2.3665755014    -0.0611315381
H      2.8465129450    -3.3772609529     0.7883535146
H      5.0464467362    -2.5379070292     0.5343605844
H      5.5211593796    -2.3952671146    -1.7812766806
H      4.2875147298    -1.1150430949    -3.3732721210
H      2.4042585429     0.2785839441    -2.9157775501
H      2.1921504786     1.5349308619    -0.8870558341
H      3.8467705495     1.5062725481     0.8243870017
H      5.1680562762    -0.3729892361     1.4867987277
H      0.3276762100     0.7439082653    -1.9287841205
H     -0.0962658264    -0.9789057176    -2.1199455358
H     -2.8723075647    -3.1344725151     1.7171008960
H     -4.5640795451    -3.3621921012     1.1878443605
H     -3.2513850393    -3.2618210256    -0.0306147614
H     -5.7526344819    -1.3664088044    -0.0524816038
H     -4.8384232704     0.1538277557    -0.2705454219
H     -4.3870337572    -1.3043758626    -1.2130023655
H     -3.5837461344    -1.1127931841     3.0253352403
H     -5.2777214547    -1.2619275881     2.4627627053
H     -4.3733049567     0.2624520018     2.1981092547
H      0.7624903415     0.3646776739     1.1991320565
H     -0.9509062929     0.4419975325     1.6429216102
H      1.4900055055     2.5646069216     1.7017577657
H      1.4433633731     5.0041905322     1.2298802922
H     -0.3226757615     5.9547789375    -0.2530188403
H     -2.0437428490     4.4470191859    -1.2436038518
H     -1.9967989146     2.0114893151    -0.7562860763
