# Supplementary material for: Correlated shapeshifting and configurational isomerization
Source: Chem Sci. 2024 Aug 23;15(36):14618–24. doi: 10.1039/d4sc03699a (PMC11370815; doi:10.1039/d4sc03699a)
Supplement: SC-015-D4SC03699A-s002 [file SC-015-D4SC03699A-s002.zip › Optimsed_Geometries_SI/1a/xyz/z_d_1a_02.xyz]

53

C      1.9677170600    -0.2124575216     0.6164396725
C      2.6556640915     0.2289270185    -0.6139238893
C      3.6296063278    -0.4132711887    -1.2784556848
C      4.2103320763    -1.7397947771    -0.8476010065
C      4.8702359687    -1.5727355823     0.5033683312
C      4.2097622574    -1.2000288498     1.6118094237
C      2.7701521616    -0.9244532462     1.7170912971
C      1.7289709591    -1.6890644017     0.9157833447
C      2.0674894593    -2.7680702536    -0.0235373248
C      3.1520419980    -2.8182163227    -0.8115945852
C      0.8436370552     0.6985189544     1.0867488292
N     -0.4355345183     0.4114228675     0.4644284050
C     -1.3961383682    -0.1973333939     1.2242842334
O     -1.2388150936    -0.5099087552     2.3878671765
O     -2.5242283163    -0.3903625371     0.5275100686
C     -3.6739378787    -1.0498726380     1.1145060284
C     -4.6756204077    -1.0694527349    -0.0320076134
C     -4.2079581619    -0.2269173007     2.2812211767
C     -3.3096862866    -2.4702947715     1.5319068407
C     -0.5611104351     0.6196236455    -0.9619868460
C     -0.4113585399     2.0653392867    -1.3729131634
C      0.2777635747     2.4008649507    -2.5417213601
C      0.3902767630     3.7309741130    -2.9462628990
C     -0.1798322036     4.7449246186    -2.1781375879
C     -0.8650377714     4.4197178767    -1.0065554683
C     -0.9803729834     3.0894209944    -0.6089633218
H      2.3434006974     1.2100504099    -0.9924601150
H      4.0573193979     0.0672442920    -2.1658432529
H      4.9793843024    -2.0353653099    -1.5753130776
H      5.9499671539    -1.7482712726     0.5692935122
H      4.7794991294    -1.0900390035     2.5413709717
H      2.4402756764    -0.6665387840     2.7285006834
H      0.8026938771    -1.8555386676     1.4749902393
H      1.3544364487    -3.5993434017    -0.0645718656
H      3.2868657269    -3.6851915802    -1.4681566722
H      0.6905656297     0.5925206771     2.1683884640
H      1.1108132829     1.7507990404     0.8793294306
H     -4.2703254417    -1.6334085898    -0.8892477666
H     -5.6160250867    -1.5469529635     0.2896038014
H     -4.8987085391    -0.0423520654    -0.3668586516
H     -4.4176953458     0.8057885003     1.9524411333
H     -3.4796865089    -0.1976321603     3.1050349057
H     -5.1496000878    -0.6683180200     2.6503028454
H     -4.2176683192    -3.0068945675     1.8560723926
H     -2.5850222027    -2.4637555505     2.3591913507
H     -2.8739783793    -3.0173553577     0.6777424683
H     -1.5504349190     0.2507085064    -1.2656378917
H      0.1894943046     0.0043760970    -1.4924175895
H      0.7373931023     1.6069458992    -3.1402954732
H      0.9349223828     3.9767470802    -3.8629356498
H     -0.0862565284     5.7897474573    -2.4889337475
H     -1.3128291521     5.2103352991    -0.3967338310
H     -1.5128058856     2.8341992360     0.3128813083
