# Supplementary material for: Correlated shapeshifting and configurational isomerization
Source: Chem Sci. 2024 Aug 23;15(36):14618–24. doi: 10.1039/d4sc03699a (PMC11370815; doi:10.1039/d4sc03699a)
Supplement: SC-015-D4SC03699A-s002 [file SC-015-D4SC03699A-s002.zip › Optimsed_Geometries_SI/1a/xyz/z_d_1a_03.xyz]

53

C      2.0450325890    -0.1217656994     1.3383728229
C      2.4644286770     1.2720728902     1.0903573340
C      3.4681608661     1.6952022659     0.3062968593
C      4.3758617614     0.7734802208    -0.4730066693
C      5.1375235068    -0.1154648022     0.4847207920
C      4.5471459779    -0.9766827987     1.3286906134
C      3.1033352972    -1.2268827627     1.4476394651
C      2.1657660272    -1.1925769347     0.2517381853
C      2.6148501673    -0.9013634836    -1.1176787481
C      3.5839086615    -0.0416682828    -1.4691241091
C      0.8266665910    -0.2815366073     2.2364777036
N     -0.4497900572    -0.0248934667     1.5965382886
C     -1.1676769069    -1.0950316605     1.1379295660
O     -0.7665417724    -2.2420868199     1.1452387986
O     -2.3635177361    -0.6937250417     0.6992993106
C     -3.1931816670    -1.5340664765    -0.1407406114
C     -3.6910361366    -2.7376884127     0.6501057877
C     -4.3439663251    -0.6096639505    -0.5131635496
C     -2.4132330634    -1.9406432145    -1.3858276212
C     -0.9707800343     1.3207008916     1.4501745375
C     -1.1322434466     1.7850491883     0.0192421558
C     -0.2313480999     1.4001012733    -0.9772312999
C     -0.3964570427     1.8378008127    -2.2899807276
C     -1.4649747342     2.6691386028    -2.6260893938
C     -2.3672410670     3.0602096198    -1.6369768672
C     -2.2001136464     2.6177965086    -0.3253180314
H      1.8909869910     2.0381369458     1.6249724568
H      3.6545845592     2.7727865246     0.2381629512
H      5.1004512836     1.3873970212    -1.0264820638
H      6.2303033767    -0.0346110377     0.4955666157
H      5.1849594972    -1.5686769766     1.9946337403
H      2.8467566756    -2.0003888379     2.1787064809
H      1.3618928635    -1.9320740975     0.3118739044
H      2.0918185281    -1.4495825953    -1.9096125856
H      3.8197904623     0.0826992268    -2.5320484661
H      0.7844402679    -1.3141370319     2.6105770030
H      0.9206673491     0.3886287204     3.1102186757
H     -2.8535969613    -3.3926759366     0.9323401092
H     -4.4112269842    -3.3126451519     0.0427183243
H     -4.2042357950    -2.4024717283     1.5679375519
H     -3.9624077810     0.2776279589    -1.0458866883
H     -4.8725919467    -0.2705263200     0.3938891308
H     -5.0627140393    -1.1368044638    -1.1624908826
H     -1.5723283556    -2.6024511635    -1.1274281361
H     -2.0219297347    -1.0423919468    -1.8945771110
H     -3.0794910747    -2.4751544720    -2.0841478672
H     -0.2772775332     1.9925079081     1.9826134237
H     -1.9451645478     1.4043070944     1.9614171813
H      0.6083538845     0.7449867427    -0.7329030690
H      0.3219896465     1.5240371203    -3.0534838288
H     -1.5967977271     3.0094760840    -3.6576248564
H     -3.2136390522     3.7062477806    -1.8895258783
H     -2.9241692388     2.9099427724     0.4428992923
