# Supplementary material for: Correlated shapeshifting and configurational isomerization
Source: Chem Sci. 2024 Aug 23;15(36):14618–24. doi: 10.1039/d4sc03699a (PMC11370815; doi:10.1039/d4sc03699a)
Supplement: SC-015-D4SC03699A-s002 [file SC-015-D4SC03699A-s002.zip › Optimsed_Geometries_SI/1a/xyz/z_d_1a_04.xyz]

53

C      1.7801363644     0.5386548008    -0.8124223233
C      2.4913597158    -0.5470127333    -1.5193285041
C      3.5370642377    -1.2604398567    -1.0754482297
C      4.1817959288    -1.0734882770     0.2783232880
C      4.7616443750     0.3183265767     0.3832301421
C      4.0249855171     1.4358310376     0.2851875986
C      2.5692571472     1.4998001250     0.0948881859
C      1.6113763171     0.4948558340     0.7040712580
C      2.0491038635    -0.6361023265     1.5348793109
C      3.1800984134    -1.3402979549     1.3789221526
C      0.6246461937     1.1703151291    -1.5944278158
N     -0.7174817289     0.7714410994    -1.2042977863
C     -1.0446788248    -0.5439402198    -1.3500562008
O     -0.3094123213    -1.3562626661    -1.8671473762
O     -2.2636042258    -0.8117161857    -0.8499384113
C     -2.7755206217    -2.1676284184    -0.8157939739
C     -2.9336031727    -2.7104673509    -2.2316426034
C     -4.1357553056    -2.0033502832    -0.1514307554
C     -1.8630062277    -3.0428740430     0.0367944979
C     -1.6505881990     1.7766083279    -0.7214157406
C     -1.4255789669     2.1672865442     0.7194042143
C     -0.7783840275     3.3607764138     1.0483381963
C     -0.4886789718     3.6731969008     2.3775071479
C     -0.8515209603     2.7928037414     3.3942600813
C     -1.5132081252     1.6042129573     3.0776560733
C     -1.7980025923     1.2946415242     1.7506351753
H      2.0922870525    -0.7875398868    -2.5086185156
H      3.9483723896    -2.0357132565    -1.7316130709
H      5.0030966350    -1.7978541191     0.3756973503
H      5.8441535373     0.4126588080     0.5269191543
H      4.5351741886     2.4032409390     0.3569439046
H      2.1714546307     2.5205755107     0.0858649822
H      0.6733306313     0.9423919271     1.0398272654
H      1.3715298597    -0.9055307704     2.3531879996
H      3.3892403765    -2.1640096135     2.0710345890
H      0.6590718169     2.2647596704    -1.4834129104
H      0.7717007680     0.9498689780    -2.6669727738
H     -3.4279464020    -3.6964553592    -2.1984745324
H     -3.5621202300    -2.0299985173    -2.8319323303
H     -1.9548281099    -2.8172391963    -2.7212923229
H     -4.7731305496    -1.3207428426    -0.7386835907
H     -4.0257346291    -1.5871435784     0.8646459425
H     -4.6437294004    -2.9790471864    -0.0749660655
H     -0.8695274119    -3.1425383598    -0.4251392174
H     -1.7424977569    -2.6019611194     1.0417933689
H     -2.3082929788    -4.0458783469     0.1513807867
H     -2.6656545393     1.3799891160    -0.8528225966
H     -1.5581616687     2.6683573452    -1.3659763857
H     -0.4902705214     4.0553836048     0.2515387536
H      0.0262511095     4.6080254061     2.6182282564
H     -0.6215110818     3.0326439900     4.4365654421
H     -1.8062735357     0.9128583094     3.8735411652
H     -2.2984141787     0.3557352529     1.4957617498
