# Supplementary material for: Correlated shapeshifting and configurational isomerization
Source: Chem Sci. 2024 Aug 23;15(36):14618–24. doi: 10.1039/d4sc03699a (PMC11370815; doi:10.1039/d4sc03699a)
Supplement: SC-015-D4SC03699A-s002 [file SC-015-D4SC03699A-s002.zip › Optimsed_Geometries_SI/1a/xyz/z_d_1a_05.xyz]

53

C      2.0227873533     0.0449278956     0.7503097457
C      1.9858680046    -0.7783098264    -0.4756698454
C      2.6798751038    -0.5743922433    -1.6059395948
C      3.6417777169     0.5727415227    -1.8139248534
C      2.9169995885     1.8941336739    -1.6978220634
C      2.2881159856     2.3004573167    -0.5851333242
C      2.2061077505     1.5597058543     0.6818028701
C      3.3312570045     0.6847205643     1.2147567610
C      4.6106608101     0.5197866680     0.5082026765
C      4.7796184164     0.4795591441    -0.8223025408
C      1.1224640840    -0.4679048622     1.8617285952
N     -0.2909070216    -0.4422244497     1.5446509152
C     -0.9075193266    -1.6148096931     1.2002398933
O     -0.3465473922    -2.6899184480     1.1506589211
O     -2.1996148026    -1.4038999354     0.9192875038
C     -3.0616678342    -2.4673109341     0.4436374193
C     -2.5190507691    -3.0353874284    -0.8630990402
C     -4.3827452271    -1.7490098252     0.2060690330
C     -3.2109477080    -3.5385633041     1.5172752941
C     -0.9999451448     0.8167885388     1.5939605478
C     -1.0069239453     1.6308994331     0.3180114145
C     -1.1775358948     3.0174013618     0.3901797741
C     -1.2298648817     3.7927630198    -0.7668413718
C     -1.1051454927     3.1881466167    -2.0178363734
C     -0.9272520182     1.8080744177    -2.0973996280
C     -0.8836826213     1.0355254672    -0.9383409690
H      1.3348064191    -1.6582167169    -0.4199108956
H      2.5570518553    -1.2908538733    -2.4263008396
H      4.0604688751     0.4953405749    -2.8274660761
H      2.8859132165     2.5393038739    -2.5829496802
H      1.7600569107     3.2597697559    -0.6040097757
H      1.6652140203     2.0993536730     1.4658313472
H      3.4333423434     0.7173510777     2.3050373890
H      5.4964542268     0.4345858792     1.1476508699
H      5.7939681052     0.3604516208    -1.2195797660
H      1.2834650023     0.1353811033     2.7735700013
H      1.3812075998    -1.5121056876     2.0934058167
H     -1.5629610422    -3.5545699424    -0.7006780982
H     -2.3677900749    -2.2241777300    -1.5965523964
H     -3.2447512844    -3.7501523607    -1.2871086540
H     -5.1417673443    -2.4569402003    -0.1659767241
H     -4.7511633997    -1.2995202986     1.1437074487
H     -4.2542341400    -0.9436631891    -0.5366781325
H     -2.2499066267    -4.0395001402     1.7064459672
H     -3.5698803692    -3.0868236006     2.4581313067
H     -3.9498320185    -4.2911111310     1.1927117028
H     -0.5550112691     1.4193112409     2.4054140161
H     -2.0409434817     0.6104849220     1.8879499679
H     -1.2666348076     3.4999992480     1.3700624277
H     -1.3609256619     4.8765619490    -0.6902521258
H     -1.1376043651     3.7938357049    -2.9283484226
H     -0.8105263192     1.3240632739    -3.0715389683
H     -0.7241983826    -0.0420567089    -1.0147524660
