# Supplementary material for: Correlated shapeshifting and configurational isomerization
Source: Chem Sci. 2024 Aug 23;15(36):14618–24. doi: 10.1039/d4sc03699a (PMC11370815; doi:10.1039/d4sc03699a)
Supplement: SC-015-D4SC03699A-s002 [file SC-015-D4SC03699A-s002.zip › Optimsed_Geometries_SI/1a/xyz/z_d_1a_06.xyz]

53

C      1.9889569355    -0.6947989030     1.2245792537
C      2.7006271535     0.5733003531     0.9697977654
C      3.7333799703     0.7772000131     0.1373872749
C      4.3653073207    -0.3069600797    -0.7033190415
C      4.9529679795    -1.3687063596     0.1990843090
C      4.2256316801    -2.0947042402     1.0627103249
C      2.7711052966    -2.0132512268     1.2593459488
C      1.8038724036    -1.7373873451     0.1195832042
C      2.2364032600    -1.5215999003    -1.2691465122
C      3.3571048947    -0.8964407778    -1.6632041183
C      0.8168831523    -0.5992666893     2.1901249442
N     -0.3881442471    -0.0089536259     1.6383349226
C     -1.3615152800    -0.8463082273     1.1660894909
O     -1.2599838913    -2.0560892939     1.1146471423
O     -2.4296904857    -0.1399141523     0.7866336438
C     -3.4552754116    -0.6987029661    -0.0712764712
C     -2.8208017748    -1.2610021723    -1.3380884841
C     -4.2532794596    -1.7506798897     0.6886078874
C     -4.3152994494     0.5135814040    -0.4007181181
C     -0.5721563380     1.4280477037     1.5844467006
C     -0.6543268525     2.0101880267     0.1900412374
C     -1.4302163964     3.1496913420    -0.0395150949
C     -1.5219021943     3.7074758649    -1.3139601780
C     -0.8384789446     3.1255618437    -2.3818428874
C     -0.0613999751     1.9886767246    -2.1604907783
C      0.0305095814     1.4364773673    -0.8841781584
H      2.3432680556     1.4363831451     1.5427857818
H      4.1559233847     1.7859804375     0.0717169722
H      5.1805404565     0.1399973606    -1.2897244243
H      6.0345364084    -1.5379553909     0.1502873857
H      4.7446670352    -2.8329071933     1.6843474306
H      2.3863804317    -2.7273042688     1.9949065207
H      0.8566592229    -2.2757056568     0.2165302609
H      1.5626264628    -1.9173263493    -2.0376758464
H      3.5597849662    -0.8026092376    -2.7361033668
H      0.5433943053    -1.6084137816     2.5292671847
H      1.1155619628    -0.0158066313     3.0799341764
H     -2.1993474008    -2.1411668411    -1.1135903090
H     -2.1938595399    -0.4907171414    -1.8199074580
H     -3.6119255409    -1.5590943929    -2.0468311849
H     -5.0925187030    -2.1058693316     0.0659815441
H     -4.6700065893    -1.3178513722     1.6144710530
H     -3.6146213014    -2.6066522812     0.9534252829
H     -4.7273623816     0.9537399983     0.5231501933
H     -3.7108656353     1.2825433483    -0.9107594698
H     -5.1533399311     0.2224966434    -1.0557992411
H     -1.4838247340     1.7103833228     2.1384266843
H      0.2756323056     1.8798631422     2.1260098610
H     -1.9871163565     3.5982826941     0.7903674899
H     -2.1399899326     4.5959677721    -1.4757123243
H     -0.9142781232     3.5565011401    -3.3847267388
H      0.4832541736     1.5213034257    -2.9865820811
H      0.6365500706     0.5405026457    -0.7298715846
