# Supplementary material for: Correlated shapeshifting and configurational isomerization
Source: Chem Sci. 2024 Aug 23;15(36):14618–24. doi: 10.1039/d4sc03699a (PMC11370815; doi:10.1039/d4sc03699a)
Supplement: SC-015-D4SC03699A-s002 [file SC-015-D4SC03699A-s002.zip › Optimsed_Geometries_SI/1a/xyz/z_d_1a_07.xyz]

53

C      2.2311943335    -0.8550458962    -0.7584975299
C      3.3905282208    -1.5072478824    -1.3993348195
C      4.6840166788    -1.3662773731    -1.0738653287
C      5.1811053385    -0.4813363105     0.0455137941
C      4.8168565891     0.9612079026    -0.2242593070
C      3.5528915318     1.3936154981    -0.3504873885
C      2.3372727315     0.5734740562    -0.2366494110
C      2.2171162527    -0.5933013007     0.7394123364
C      3.3060265070    -0.9890839075     1.6445838484
C      4.6192406384    -0.9430023661     1.3717974029
C      0.9182534054    -1.3110654896    -1.3889236546
N     -0.2967851987    -0.6707094838    -0.9294718428
C     -1.1408710241    -1.4079149194    -0.1321443797
O     -0.8139427904    -2.4202218567     0.4475508251
O     -2.3497509192    -0.8423750272    -0.1013664275
C     -3.3724751402    -1.2527633476     0.8405513072
C     -3.8397197979    -2.6641967223     0.5082185271
C     -4.4782640479    -0.2344940696     0.5997600974
C     -2.8452308295    -1.1448394519     2.2669263437
C     -0.7802009841     0.5134731465    -1.6128712561
C     -1.1870804580     1.6769606397    -0.7329671606
C     -0.8774771656     1.7498157605     0.6271508057
C     -1.2584335889     2.8547951338     1.3878322233
C     -1.9585204760     3.9064808272     0.7993615625
C     -2.2741162306     3.8429413299    -0.5580441628
C     -1.8917036232     2.7365833085    -1.3135136704
H      3.1448700184    -2.1812424991    -2.2301244784
H      5.4298714705    -1.9248195415    -1.6507556712
H      6.2768216696    -0.5598125872     0.0877327576
H      5.6342974197     1.6843876146    -0.3235266165
H      3.3845322142     2.4590971039    -0.5440284422
H      1.4148527737     1.1511085593    -0.3281278989
H      1.2179921407    -0.7022743723     1.1734034696
H      2.9920411983    -1.3465690308     2.6315777971
H      5.3295564375    -1.2627453106     2.1425021539
H      0.8096682676    -2.3893146750    -1.1939906655
H      0.9889099639    -1.1746568186    -2.4843627164
H     -4.6869728747    -2.9418922638     1.1584131142
H     -3.0238829447    -3.3880535350     0.6541852039
H     -4.1791157549    -2.7150862322    -0.5407033450
H     -5.3347467436    -0.4345960144     1.2648889907
H     -4.8253832774    -0.2845997432    -0.4460748637
H     -4.1067351883     0.7864786903     0.7913490979
H     -2.4838325107    -0.1206583295     2.4629400234
H     -3.6589310247    -1.3646171851     2.9787123261
H     -2.0241538381    -1.8568838599     2.4395727852
H     -1.6355160539     0.2569130451    -2.2657812328
H      0.0349136127     0.8463384291    -2.2771643609
H     -0.3424883044     0.9262937987     1.1062533242
H     -1.0061942989     2.8892279024     2.4520405625
H     -2.2601435168     4.7721399888     1.3963777772
H     -2.8268556456     4.6596308378    -1.0321901076
H     -2.1532829194     2.6907424515    -2.3764777193
