# Supplementary material for: Correlated shapeshifting and configurational isomerization
Source: Chem Sci. 2024 Aug 23;15(36):14618–24. doi: 10.1039/d4sc03699a (PMC11370815; doi:10.1039/d4sc03699a)
Supplement: SC-015-D4SC03699A-s002 [file SC-015-D4SC03699A-s002.zip › Optimsed_Geometries_SI/1b/1b_energies.txt]

Isomer       E(SCF) /Eh   G(219K) /Eh dG(219K) /kjmol
-----------------------------------------------------
e_a_1b_01  -1326.329764  -1325.913903          35.131
e_a_1b_02  -1326.329254  -1325.912375          39.142
e_a_1b_03  -1326.330206  -1325.913294          36.728
e_a_1b_04  -1326.328153  -1325.914127          34.543
z_a_1b_01  -1326.330265  -1325.915297          31.471
z_a_1b_02  -1326.327412  -1325.912654          38.409
z_a_1b_03  -1326.330711  -1325.917191          26.497
z_a_1b_04  -1326.331095  -1325.916351          28.702
z_a_1b_05  -1326.329499  -1325.912456          38.930
e_b_1b_01  -1326.336193  -1325.920135          18.768
e_b_1b_02  -1326.341631  -1325.926446           2.197
e_b_1b_03  -1326.334901  -1325.918072          24.183
e_b_1b_04  -1326.337349  -1325.921220          15.920
e_b_1b_05  -1326.339789  -1325.922722          11.975
e_b_1b_06  -1326.340586  -1325.921688          14.689
e_b_1b_07  -1326.339529  -1325.925193           5.489
e_b_1b_08  -1326.341663  -1325.926761           1.372
e_b_1b_09  -1326.337066  -1325.921894          14.148
e_b_1b_10  -1326.337717  -1325.917963          24.471
z_b_1b_01  -1326.339963  -1325.924910           6.231
z_b_1b_02  -1326.339003  -1325.922341          12.975
z_b_1b_03  -1326.338920  -1325.926053           3.229
z_b_1b_04  -1326.341340  -1325.926574           1.861
z_b_1b_05  -1326.336576  -1325.922267          13.171
z_b_1b_06  -1326.336428  -1325.921766          14.486
z_b_1b_07  -1326.333161  -1325.920896          16.770
z_b_1b_08  -1326.338822  -1325.923744           9.293
z_b_1b_09  -1326.342696  -1325.926726           1.463
e_c_1b_01  -1326.334737  -1325.919762          19.746
e_c_1b_02  -1326.340859  -1325.925817           3.849
e_c_1b_03  -1326.335467  -1325.919398          20.704
e_c_1b_04  -1326.340177  -1325.922525          12.492
e_c_1b_05  -1326.341056  -1325.925377           5.006
e_c_1b_06  -1326.337167  -1325.921312          15.679
e_c_1b_07  -1326.339046  -1325.923956           8.736
z_c_1b_01  -1326.337802  -1325.923089          11.011
z_c_1b_02  -1326.336611  -1325.921922          14.077
z_c_1b_03  -1326.339983  -1325.925903           3.624
z_c_1b_04  -1326.336923  -1325.921956          13.986
z_c_1b_05  -1326.336091  -1325.922845          11.652
z_c_1b_06  -1326.342626  -1325.927283           0.000
z_c_1b_07  -1326.340554  -1325.925204           5.460
z_c_1b_08  -1326.339281  -1325.926646           1.672
e_d_1b_01  -1326.333932  -1325.920025          19.058
e_d_1b_02  -1326.331525  -1325.916638          27.949
e_d_1b_03  -1326.331585  -1325.917496          25.698
e_d_1b_04  -1326.333950  -1325.919739          19.809
e_d_1b_05  -1326.336964  -1325.921466          15.273
e_d_1b_06  -1326.336430  -1325.919396          20.708
e_d_1b_07  -1326.334695  -1325.918347          23.463
e_d_1b_08  -1326.336637  -1325.921647          14.798
e_d_1b_09  -1326.333283  -1325.919776          19.711
e_d_1b_10  -1326.335553  -1325.920723          17.225
z_d_1b_01  -1326.336584  -1325.922131          13.528
z_d_1b_02  -1326.335856  -1325.920566          17.635
z_d_1b_03  -1326.337115  -1325.923018          11.197
z_d_1b_04  -1326.333331  -1325.917587          25.459
z_d_1b_05  -1326.336440  -1325.918593          22.817
z_d_1b_06  -1326.334286  -1325.922014          13.834
z_d_1b_07  -1326.337932  -1325.923306          10.443
z_d_1b_08  -1326.335453  -1325.921372          15.519
z_d_1b_09  -1326.336085  -1325.921737          14.562
z_d_1b_10  -1326.333951  -1325.917563          25.521
z_d_1b_11  -1326.335738  -1325.923665           9.501
