# Supplementary material for: Correlated shapeshifting and configurational isomerization
Source: Chem Sci. 2024 Aug 23;15(36):14618–24. doi: 10.1039/d4sc03699a (PMC11370815; doi:10.1039/d4sc03699a)
Supplement: SC-015-D4SC03699A-s002 [file SC-015-D4SC03699A-s002.zip › Optimsed_Geometries_SI/1b/xyz/e_a_1b_01.xyz]

63

C      4.2632023830    -0.3767412337     0.6675087348
C      3.1986850794     0.5719411074     1.0221315746
C      1.9932197204     0.6797894693     0.4416129631
C      1.4998679536    -0.1816916683    -0.7027466545
C      1.5236082825    -1.6483080522    -0.3202233470
C      2.6126127678    -2.3262223589     0.0724178189
C      3.9761516244    -1.7946058616     0.2055951026
C      4.5375355064    -0.7720360995    -0.7807713199
C      3.7399861878    -0.2553632803    -1.8998435456
C      2.4226973805     0.0053898658    -1.8952121997
C      0.0922534098     0.2474150485    -1.1738793352
N     -0.9698914183     0.3750988829    -0.1874931955
C     -1.3214203847     1.5988031583     0.3337582864
O     -2.2793964656     1.7742820032     1.0555193346
O     -0.4763893619     2.5597914888    -0.0604171425
C     -0.5702087955     3.9146827788     0.4486311023
C     -0.4072860272     3.9157568869     1.9647874483
C      0.6116948011     4.6048866599    -0.2183862014
C     -1.8859547400     4.5475828846     0.0124586520
C     -1.9193298062    -0.7081145831     0.0991131000
C     -2.2485733505    -1.4852892989    -1.1652848993
C     -2.9873611671    -0.8318649321    -2.1603882879
C     -3.2775850034    -1.4607543604    -3.3675958455
C     -2.8349562475    -2.7643531978    -3.5997414311
C     -2.1088673455    -3.4282602244    -2.6137660155
C     -1.8195013804    -2.7929185561    -1.4050800780
C     -1.5624197093    -1.5493594544     1.3130324997
C     -2.3983647660    -2.6106677253     1.6858241169
C     -2.1285711568    -3.3672302407     2.8232106778
C     -1.0190500326    -3.0698084514     3.6163816393
C     -0.1955743142    -2.0033890210     3.2654279721
C     -0.4712565138    -1.2465696156     2.1267676656
H      5.1669230141    -0.2829246232     1.2773588364
H      3.4379084948     1.2676338875     1.8344742915
H      1.3187869310     1.4623235774     0.7971546010
H      0.5798697883    -2.1941190150    -0.3916996957
H      2.4944657866    -3.3898809216     0.3066441876
H      4.7117746018    -2.5295882395     0.5461932871
H      5.5981960068    -0.9091664531    -1.0122368890
H      4.2924785041    -0.0758302147    -2.8289017909
H      1.9672150898     0.3812263167    -2.8199832375
H      0.1894208901     1.2204393155    -1.6733910804
H     -0.2380773272    -0.4761676544    -1.9364804248
H      0.5368476181     3.4194761851     2.2498288782
H     -1.2446165257     3.3946392789     2.4520802372
H     -0.3708613646     4.9552403704     2.3326672028
H      1.5557775836     4.1045774994     0.0559160005
H      0.6654530021     5.6604999379     0.0956130194
H      0.5100853022     4.5688069433    -1.3161538738
H     -1.9006510012     5.6126348827     0.3009353089
H     -1.9909959292     4.4867677465    -1.0846528923
H     -2.7401410166     4.0376509533     0.4816879774
H     -2.8412330093    -0.1757249068     0.3853685045
H     -3.3335391155     0.1916696483    -1.9805467315
H     -3.8575151623    -0.9334380182    -4.1310390000
H     -3.0616272316    -3.2623662553    -4.5471528229
H     -1.7602339335    -4.4513813710    -2.7832873853
H     -1.2616611251    -3.3305847287    -0.6339215209
H     -3.2748800048    -2.8488248298     1.0747737013
H     -2.7924253416    -4.1939491319     3.0940998939
H     -0.8037876674    -3.6656285001     4.5085210656
H      0.6752858587    -1.7529034676     3.8785680448
H      0.1821981733    -0.4129792307     1.8642141164
