# Supplementary material for: Correlated shapeshifting and configurational isomerization
Source: Chem Sci. 2024 Aug 23;15(36):14618–24. doi: 10.1039/d4sc03699a (PMC11370815; doi:10.1039/d4sc03699a)
Supplement: SC-015-D4SC03699A-s002 [file SC-015-D4SC03699A-s002.zip › Optimsed_Geometries_SI/1b/xyz/e_a_1b_02.xyz]

63

C      4.3463082557     0.7776359197     1.6170482575
C      2.9088245971     0.9932579792     1.8354448505
C      1.9345417586     0.8815646396     0.9211331206
C      2.1421587312     0.4993643490    -0.5297767491
C      2.8267685798    -0.8510665796    -0.6527568289
C      4.0146574532    -1.1690780986    -0.1132352097
C      4.8808128523    -0.2882768085     0.6793412231
C      5.0351487122     1.1936813928     0.3232537565
C      4.3061383398     1.8009897138    -0.7972727353
C      3.0534166334     1.5188155512    -1.1924308209
C      0.7931620753     0.5122710229    -1.2898607147
N     -0.3544439381    -0.0498442849    -0.6081080008
C     -1.3504105315     0.7341646413    -0.0869599113
O     -2.4044803187     0.3008153912     0.3195635222
O     -1.0006968650     2.0298247623    -0.0904764972
C     -1.8931351141     3.0543661535     0.4130644813
C     -1.0989165883     4.3334955228     0.1882230372
C     -3.1846424617     3.0711813333    -0.3972531058
C     -2.1474215813     2.8328711312     1.8998522945
C     -0.5628403814    -1.4963108801    -0.6194989961
C     -1.5800248916    -1.9583417377    -1.6525626321
C     -2.1908128535    -1.0760065803    -2.5447332542
C     -3.0767306245    -1.5421466291    -3.5163465132
C     -3.3598181283    -2.9022778999    -3.6148617135
C     -2.7452025756    -3.7946703281    -2.7355995160
C     -1.8627048725    -3.3253455796    -1.7663910649
C     -0.7661001352    -2.0666568626     0.7799556219
C      0.3559950235    -2.2551169068     1.5932027988
C      0.2239940495    -2.7601164007     2.8859347788
C     -1.0372685172    -3.0896697608     3.3793819305
C     -2.1613673991    -2.9051254107     2.5738536427
C     -2.0276560053    -2.3940703176     1.2846388022
H      4.9610648041     0.9253976663     2.5101302445
H      2.6236935805     1.2853158673     2.8521201753
H      0.9082367833     1.0885813872     1.2345862933
H      2.3450265476    -1.6033006192    -1.2880212704
H      4.4148484990    -2.1690425537    -0.3143244257
H      5.8070473479    -0.7602179345     1.0206877969
H      6.0495532169     1.5804279587     0.4597578365
H      4.8602265725     2.5577490551    -1.3635223833
H      2.6517737493     2.0550036472    -2.0613837239
H      0.5459991126     1.5548578021    -1.5240078860
H      0.9267254826    -0.0156541775    -2.2526164327
H     -0.8901837796     4.4755243897    -0.8857423368
H     -0.1358143357     4.2869556163     0.7239752378
H     -1.6663230974     5.2053219789     0.5540687689
H     -3.7605181448     2.1476444615    -0.2396301784
H     -2.9557287688     3.1693948064    -1.4728210982
H     -3.8016953687     3.9355142243    -0.0975821697
H     -2.6892316256     1.8904810074     2.0684296983
H     -1.1896382432     2.7967310580     2.4473560209
H     -2.7446437789     3.6674339620     2.3052105789
H      0.4017515058    -1.9036683923    -0.9556066215
H     -1.9770346180    -0.0064565299    -2.4823707624
H     -3.5510298225    -0.8314298191    -4.2000397487
H     -4.0569913804    -3.2678071990    -4.3746932746
H     -2.9558684597    -4.8663049207    -2.8040318809
H     -1.3904478844    -4.0310381283    -1.0757427155
H      1.3498836283    -1.9967291040     1.2136584950
H      1.1142486266    -2.9014093045     3.5063370319
H     -1.1456041400    -3.4908079841     4.3918711178
H     -3.1562578307    -3.1547187226     2.9551644118
H     -2.9103184571    -2.2339259374     0.6630143466
