# Supplementary material for: Correlated shapeshifting and configurational isomerization
Source: Chem Sci. 2024 Aug 23;15(36):14618–24. doi: 10.1039/d4sc03699a (PMC11370815; doi:10.1039/d4sc03699a)
Supplement: SC-015-D4SC03699A-s002 [file SC-015-D4SC03699A-s002.zip › Optimsed_Geometries_SI/1b/xyz/e_a_1b_03.xyz]

63

C      3.2427305681    -2.2302116289     2.7190344080
C      1.7964221090    -1.9944551607     2.6183506712
C      1.1113297427    -1.6629085385     1.5124360697
C      1.7235843520    -1.4687577935     0.1387314822
C      2.3948360707    -2.7587636714    -0.2957716864
C      3.3958721090    -3.3663768958     0.3607519730
C      4.0304104257    -2.9124156413     1.6048830773
C      4.2552499057    -1.4347066712     1.9090609431
C      3.8558140541    -0.3774140266     0.9712741917
C      2.7641837054    -0.3660168598     0.1907969629
C      0.6256375650    -1.1648251820    -0.9034691347
N     -0.1916296233     0.0099493349    -0.6641468897
C     -1.4354618806    -0.0570322387    -0.0929692064
O     -2.1273795333     0.9139473875     0.1158939655
O     -1.7757064932    -1.3189383242     0.2080302910
C     -3.0313143824    -1.6263016033     0.8654986794
C     -2.9656667358    -3.1388737667     1.0276829853
C     -4.1991280840    -1.2292756781    -0.0300728800
C     -3.0948171295    -0.9425118241     2.2272213148
C      0.2018943235     1.2949776332    -1.2534796420
C      0.4744309391     2.3892593149    -0.2349084585
C      0.6984849793     3.6996036323    -0.6726380370
C      1.0371150940     4.7056185649     0.2299756554
C      1.1603584985     4.4159653151     1.5885540550
C      0.9470889109     3.1118227994     2.0312220935
C      0.6091021632     2.1075476976     1.1261729708
C     -0.7188611097     1.6885247913    -2.4016821782
C     -0.4639757072     1.1591050617    -3.6716560340
C     -1.2975684682     1.4452882324    -4.7516929308
C     -2.4008645477     2.2779771306    -4.5730710406
C     -2.6578208786     2.8200430757    -3.3134065875
C     -1.8255504690     2.5279144386    -2.2346757525
H      3.5850554269    -2.4907066395     3.7251853598
H      1.2328711204    -2.1167263960     3.5502156551
H      0.0274186038    -1.5445051064     1.5915165793
H      2.0242579653    -3.2233388888    -1.2184436053
H      3.7936591481    -4.2967251392    -0.0597454583
H      4.8310373873    -3.5667097887     1.9630288785
H      5.1881747025    -1.2296172642     2.4428339531
H      4.5316052243     0.4827819950     0.9134107011
H      2.6215341295     0.5047065162    -0.4551269311
H     -0.0374200420    -2.0384109185    -0.9649867413
H      1.1088777341    -1.0548797902    -1.8899828873
H     -3.8772382066    -3.5093771318     1.5252471057
H     -2.8787178226    -3.6286046374     0.0431430487
H     -2.0905346739    -3.4265180727     1.6347362286
H     -5.1462839623    -1.5737629020     0.4193553145
H     -4.0954761875    -1.7020290601    -1.0218712894
H     -4.2403629089    -0.1380583774    -0.1607812012
H     -2.2191110991    -1.2209972833     2.8393789080
H     -3.1184194356     0.1515913438     2.1179738700
H     -4.0027611349    -1.2682212382     2.7628657050
H      1.1727567382     1.0817972278    -1.7282197472
H      0.6024881483     3.9383234727    -1.7360626586
H      1.2046479951     5.7242868723    -0.1329819496
H      1.4229590462     5.2052267616     2.2994189558
H      1.0446875546     2.8682737592     3.0934255384
H      0.4574967628     1.0872508023     1.4844816741
H      0.4087359881     0.5138058679    -3.8217621157
H     -1.0782715285     1.0229564021    -5.7369719121
H     -3.0576418656     2.5101085496    -5.4170017473
H     -3.5206390921     3.4768426370    -3.1662138968
H     -2.0341861891     2.9434795217    -1.2479996658
