# Supplementary material for: Correlated shapeshifting and configurational isomerization
Source: Chem Sci. 2024 Aug 23;15(36):14618–24. doi: 10.1039/d4sc03699a (PMC11370815; doi:10.1039/d4sc03699a)
Supplement: SC-015-D4SC03699A-s002 [file SC-015-D4SC03699A-s002.zip › Optimsed_Geometries_SI/1b/xyz/e_a_1b_04.xyz]

63

C      2.9911725208    -2.2490475671    -2.4013755359
C      1.6414301808    -1.9713230980    -2.9070406030
C      0.7546559134    -1.0973396162    -2.4053868691
C      0.9747174676    -0.2121201078    -1.1861511861
C      2.1686310143     0.6803676184    -1.4882069078
C      3.4110217769     0.2530562245    -1.7649432329
C      3.8736380831    -1.1392008011    -1.8323312673
C      3.3263078114    -2.2239612977    -0.9181269993
C      2.3113395883    -1.9417751687     0.1064894551
C      1.2886651162    -1.0785353994     0.0160725097
C     -0.3020487491     0.6717603779    -0.9730159180
N     -0.8864921764     0.7446114542     0.3480909309
C     -0.2564701161     1.3597435239     1.3968690837
O     -0.6637368040     1.3369114371     2.5402358652
O      0.8549724525     1.9764424227     0.9835139745
C      1.7917899857     2.5434187724     1.9409221410
C      2.3100100695     1.4410451221     2.8578539646
C      1.1310381538     3.6803789752     2.7116877304
C      2.9164854235     3.0758102547     1.0648667772
C     -2.1340969684     0.0393867209     0.6404203346
C     -3.2826451140     0.5096590635    -0.2351795309
C     -4.4112330962    -0.2947597441    -0.4312973102
C     -5.5019650608     0.1712647707    -1.1637716393
C     -5.4837145645     1.4516975010    -1.7147956696
C     -4.3684001020     2.2646799370    -1.5179743110
C     -3.2810333933     1.7977537590    -0.7820574844
C     -1.9053209722    -1.4602857555     0.6699773283
C     -1.8905635517    -2.2354426975    -0.4935793499
C     -1.5316929992    -3.5808285076    -0.4475960076
C     -1.1935578265    -4.1740125465     0.7676818479
C     -1.2221477520    -3.4149267329     1.9374291213
C     -1.5747550136    -2.0675918865     1.8868954625
H      3.5375963180    -3.0058376952    -2.9723544481
H      1.3464225902    -2.5357401155    -3.7987098474
H     -0.2054391025    -0.9975268899    -2.9255676576
H      1.9844494103     1.7594807410    -1.4900657321
H      4.1714428934     1.0128089759    -1.9786269027
H      4.9356475304    -1.2479360225    -2.0727121482
H      4.0693550311    -2.9698148683    -0.6196410423
H      2.4087643474    -2.5094646279     1.0384017632
H      0.6173997442    -1.0050953294     0.8740220518
H     -1.1047199576     0.3067702174    -1.6287054370
H     -0.0742528409     1.6939637968    -1.3150954819
H      2.7150407242     0.6115880857     2.2528956371
H      1.5065704137     1.0542399079     3.5022266855
H      3.1179365914     1.8368883672     3.4965301528
H      0.7280727300     4.4317326840     2.0104639401
H      1.8800137162     4.1761243603     3.3528649728
H      0.3109704912     3.3055436937     3.3408030537
H      3.3913074735     2.2548360479     0.5039532769
H      3.6793913947     3.5670743314     1.6915277403
H      2.5284384647     3.8151128734     0.3434175666
H     -2.3723547330     0.3462324507     1.6705099747
H     -4.4382232420    -1.2996684041    -0.0013662072
H     -6.3738147138    -0.4749021675    -1.3043000566
H     -6.3375000772     1.8161407869    -2.2937551316
H     -4.3435118702     3.2745920085    -1.9384912149
H     -2.4145651159     2.4452846777    -0.6220761593
H     -2.1643723516    -1.7841526965    -1.4515000460
H     -1.5091450341    -4.1674066361    -1.3706255884
H     -0.9098503089    -5.2300704885     0.8035501114
H     -0.9650160233    -3.8742905028     2.8967223582
H     -1.5720527913    -1.4633425711     2.7995241117
