# Supplementary material for: Correlated shapeshifting and configurational isomerization
Source: Chem Sci. 2024 Aug 23;15(36):14618–24. doi: 10.1039/d4sc03699a (PMC11370815; doi:10.1039/d4sc03699a)
Supplement: SC-015-D4SC03699A-s002 [file SC-015-D4SC03699A-s002.zip › Optimsed_Geometries_SI/1b/xyz/e_b_1b_01.xyz]

63

C      4.2847380485    -0.5342063733     1.5921831988
C      3.9032947230     0.8723941665     1.7829125375
C      2.8370964636     1.4876006543     1.2437702154
C      1.8501471648     0.8036197101     0.3248398848
C      1.1408537128    -0.3084989724     1.0771001777
C      1.8021052297    -1.3752527299     1.5595334704
C      3.2432108708    -1.6459520859     1.4671729284
C      4.0897898376    -1.2684639480     0.2660085861
C      3.5376109114    -0.5967547171    -0.9191876420
C      2.5559175870     0.3177666099    -0.9187461160
C     -0.3200603824    -0.1321854175     1.3978713120
N     -1.2388079614    -0.1066304064     0.2636590950
C     -1.5786409648    -1.2637742205    -0.3870918077
O     -2.3834426456    -1.3087361472    -1.2931686458
O     -0.9116745723    -2.3108226947     0.1114170590
C     -0.8203877397    -3.5543069561    -0.6270481544
C     -0.2172185603    -3.2818769809    -2.0010733690
C      0.1346574329    -4.3891168530     0.2147760754
C     -2.1876982277    -4.2227382878    -0.7135574147
C     -1.9822646107     1.0851880822    -0.1580866916
C     -2.1561588156     2.0621288784     0.9876957127
C     -1.2997510969     3.1518466097     1.1798714481
C     -1.4567888772     3.9942564431     2.2796623488
C     -2.4761325043     3.7599854427     3.2021643281
C     -3.3384616515     2.6791701029     3.0174585617
C     -3.1769265289     1.8393184039     1.9175803731
C     -1.4532817715     1.7208357101    -1.4368928355
C     -0.4784688989     1.1025924428    -2.2196534699
C     -0.0565988339     1.6728516535    -3.4209654460
C     -0.6119903846     2.8710485690    -3.8635140983
C     -1.6001672371     3.4900342896    -3.0968534863
C     -2.0170103575     2.9176543361    -1.8977171089
H      5.1889016001    -0.8295307330     2.1333672730
H      4.5615899238     1.4556133507     2.4365168593
H      2.6670870080     2.5446418745     1.4783698052
H      1.0949905088     1.5399666645     0.0149336757
H      1.2199771096    -2.1206875858     2.1129521948
H      3.5449960721    -2.5855211902     1.9404985304
H      4.8842399236    -1.9871193246     0.0423417636
H      4.0039788218    -0.8585917331    -1.8756148691
H      2.2679379650     0.7778094071    -1.8695587666
H     -0.6335229120    -0.9305013386     2.0888577537
H     -0.4515385541     0.8206100603     1.9338749508
H      0.7405100102    -2.7433040280    -1.8884186988
H     -0.8984442876    -2.6756191603    -2.6176220879
H     -0.0229937154    -4.2350349436    -2.5218364989
H      1.1187348088    -3.8963323489     0.2821063929
H     -0.2635043867    -4.5155373821     1.2359417767
H      0.2667648272    -5.3866742548    -0.2364360855
H     -2.0884714907    -5.2185948195    -1.1790575718
H     -2.6079013657    -4.3561083169     0.2983775523
H     -2.8834143284    -3.6133571262    -1.3082698908
H     -2.9861759088     0.7091910117    -0.4196469318
H     -0.5037239527     3.3455726000     0.4547949509
H     -0.7779906547     4.8414756403     2.4159218255
H     -2.6015764635     4.4225284925     4.0637244310
H     -4.1456817388     2.4914690340     3.7317650475
H     -3.8524649579     0.9896494497     1.7738937768
H     -0.0397384964     0.1595619481    -1.8884858817
H      0.7095421548     1.1683183208    -4.0179940449
H     -0.2829311643     3.3190104367    -4.8058814658
H     -2.0524027423     4.4271057983    -3.4357685150
H     -2.7942619731     3.4110168827    -1.3057702780
