# Supplementary material for: Correlated shapeshifting and configurational isomerization
Source: Chem Sci. 2024 Aug 23;15(36):14618–24. doi: 10.1039/d4sc03699a (PMC11370815; doi:10.1039/d4sc03699a)
Supplement: SC-015-D4SC03699A-s002 [file SC-015-D4SC03699A-s002.zip › Optimsed_Geometries_SI/1b/xyz/e_b_1b_02.xyz]

63

C      3.9738149710     2.2556099541     0.6207302227
C      4.1280139603     0.8831949092     1.1274622237
C      3.1322523784     0.0134979676     1.3581850800
C      1.6715077812     0.3276466074     1.1402998240
C      1.3890131447     0.6199561938    -0.3203006787
C      1.9619323552     1.6519355868    -0.9630382211
C      2.9125755459     2.6258111469    -0.4075013156
C      2.8057293861     3.1534598978     1.0195370336
C      1.7486411457     2.7135227821     1.9428150997
C      1.2291532938     1.4775743983     2.0124797621
C      0.4571630293    -0.3003695802    -1.0646475368
N     -0.8413996530    -0.5163432800    -0.4409958403
C     -1.7264771323     0.5087616677    -0.2219568078
O     -2.7810415204     0.3822818608     0.3666628214
O     -1.2685465470     1.6397024299    -0.7578995562
C     -1.9323042823     2.9109076530    -0.5496273000
C     -2.0684256466     3.2074820994     0.9394256666
C     -3.2808722436     2.9007569236    -1.2587889428
C     -0.9752329053     3.9014368030    -1.1986888640
C     -1.2863136246    -1.8651554733    -0.1059399937
C     -1.4436091220    -2.7517261667    -1.3300650307
C     -1.6014985517    -2.1937469355    -2.6028339663
C     -1.8246048255    -3.0008217583    -3.7175824945
C     -1.9020360155    -4.3849880365    -3.5772140404
C     -1.7626073609    -4.9522323757    -2.3107749387
C     -1.5365778286    -4.1430637951    -1.1990311449
C     -0.4394282912    -2.4381892534     1.0151677932
C     -0.7767580943    -2.1082017035     2.3335557183
C      0.0402368078    -2.4892903477     3.3953619953
C      1.2088426762    -3.2126218544     3.1528420651
C      1.5460326083    -3.5595851749     1.8452550471
C      0.7254437151    -3.1770769047     0.7838140534
H      4.9185931872     2.7935939340     0.4955249118
H      5.1574241219     0.5620717995     1.3226894567
H      3.3772984878    -0.9860189362     1.7346345265
H      1.0899990228    -0.5542489843     1.4306686489
H      1.6874945833     1.8135543369    -2.0124854211
H      3.2419187856     3.3779866095    -1.1310892133
H      3.0767975705     4.2087893690     1.1229631496
H      1.3636885819     3.4807196855     2.6243876346
H      0.4376607411     1.2769197746     2.7436730103
H      0.3343135061     0.0745004242    -2.0955542568
H      0.9227157742    -1.2971902348    -1.1457906740
H     -2.4504303516     4.2337848273     1.0759012263
H     -1.0812352649     3.1331579883     1.4256929596
H     -2.7608942828     2.5029689747     1.4231979329
H     -3.9525420540     2.1582206294    -0.8020031584
H     -3.1489794498     2.6538466975    -2.3266164261
H     -3.7498593251     3.8972987606    -1.1900913538
H     -0.8288236336     3.6539235463    -2.2637492805
H      0.0060527574     3.8655067615    -0.6960005357
H     -1.3790211669     4.9251976802    -1.1271989423
H     -2.2956204324    -1.7086871380     0.3060997047
H     -1.5588525501    -1.1081341050    -2.7214111174
H     -1.9418314415    -2.5407227852    -4.7033821952
H     -2.0753088935    -5.0203335572    -4.4508227848
H     -1.8308324850    -6.0370683179    -2.1845082561
H     -1.4342473350    -4.6011859217    -0.2111906304
H     -1.6811041790    -1.5189727335     2.5167949083
H     -0.2351474386    -2.2187026242     4.4190943772
H      1.8543441385    -3.5094147351     3.9847497203
H      2.4576357013    -4.1312797011     1.6468803404
H      0.9961731703    -3.4602092658    -0.2377689964
