# Supplementary material for: Correlated shapeshifting and configurational isomerization
Source: Chem Sci. 2024 Aug 23;15(36):14618–24. doi: 10.1039/d4sc03699a (PMC11370815; doi:10.1039/d4sc03699a)
Supplement: SC-015-D4SC03699A-s002 [file SC-015-D4SC03699A-s002.zip › Optimsed_Geometries_SI/1b/xyz/e_b_1b_03.xyz]

63

C      4.7048163813     1.1715840632     0.9591930845
C      5.0396967392     1.0501685523    -0.4677104500
C      4.2975643584     0.4346671027    -1.4001460518
C      2.9839990297    -0.2540240909    -1.1120173865
C      1.9396579627     0.7238999535    -0.5997204833
C      2.1238577678     1.4340840511     0.5298130410
C      3.2752362029     1.3755242119     1.4384764959
C      4.0059743173     0.0654800110     1.7402215552
C      3.6091354215    -1.2115825574     1.1312229077
C      3.1628078321    -1.3843390821    -0.1234569288
C      0.6153603961     0.8357072543    -1.3286569261
N     -0.4795772927     0.1790436160    -0.6320201443
C     -1.4662215184     0.8582065593     0.0189614157
O     -2.4489665882     0.3356572365     0.4999619844
O     -1.1975254558     2.1749104709     0.0729944424
C     -2.1309264007     3.1083454124     0.6697188745
C     -3.4628994094     3.0708693632    -0.0710571919
C     -2.2896505817     2.8072072153     2.1559546999
C     -1.4443688894     4.4522281242     0.4651935377
C     -0.4914636699    -1.2832915180    -0.6670093763
C     -0.7429018864    -1.9133422250     0.6938308107
C     -0.0685292071    -1.3997894106     1.8083573786
C     -0.2066600641    -1.9957269718     3.0575637384
C     -1.0165192302    -3.1224147494     3.2128379455
C     -1.6796361607    -3.6457314340     2.1058776179
C     -1.5415839168    -3.0457839073     0.8530550863
C     -1.3232775267    -1.8216723069    -1.8139026618
C     -2.7092875826    -1.6202469046    -1.8805388148
C     -3.4377964302    -2.1023334426    -2.9648659717
C     -2.7996095644    -2.7941733364    -3.9965729895
C     -1.4239369030    -3.0031258159    -3.9366878252
C     -0.6947734809    -2.5180264974    -2.8499811103
H      5.4480464783     1.7198067056     1.5460604027
H      5.9809238169     1.5184375955    -0.7764817334
H      4.6590543273     0.4223627956    -2.4344573623
H      2.6137159752    -0.6800699024    -2.0567160585
H      1.3124286823     2.1032956670     0.8400306460
H      3.1886636075     2.0413397912     2.3025738938
H      4.3422087847    -0.0219005644     2.7778857813
H      3.6832485174    -2.0909440404     1.7801347577
H      2.8986535214    -2.3971053061    -0.4482493799
H      0.3398448885     1.8886756805    -1.4622199297
H      0.6926176600     0.3875296964    -2.3359243008
H     -3.3005657890     3.2241882263    -1.1520761111
H     -4.1160267198     3.8805484486     0.2969691493
H     -3.9716554672     2.1074448887     0.0783556615
H     -2.7468080422     1.8185425098     2.3082789879
H     -1.3043659349     2.8227835237     2.6535755235
H     -2.9260710412     3.5757843165     2.6271100249
H     -2.0585504267     5.2638947087     0.8893256925
H     -0.4590089903     4.4619796176     0.9613485285
H     -1.2931790502     4.6502785960    -0.6094192487
H      0.5533274972    -1.5508278529    -0.8993991345
H      0.5731361509    -0.5213913168     1.6870224997
H      0.3242274041    -1.5779830774     3.9186735376
H     -1.1278617016    -3.5909327940     4.1954051379
H     -2.3158324109    -4.5295770862     2.2137306339
H     -2.0670443288    -3.4645651994    -0.0087263778
H     -3.2034627779    -1.0831157283    -1.0672711406
H     -4.5190315248    -1.9377563288    -3.0047380073
H     -3.3769305166    -3.1710913919    -4.8463454161
H     -0.9128225666    -3.5444304504    -4.7386144269
H      0.3871263271    -2.6871816758    -2.8047305353
