# Supplementary material for: Correlated shapeshifting and configurational isomerization
Source: Chem Sci. 2024 Aug 23;15(36):14618–24. doi: 10.1039/d4sc03699a (PMC11370815; doi:10.1039/d4sc03699a)
Supplement: SC-015-D4SC03699A-s002 [file SC-015-D4SC03699A-s002.zip › Optimsed_Geometries_SI/1b/xyz/e_b_1b_04.xyz]

63

C      3.1738626542    -1.1664487055     2.8836940484
C      4.2356024401    -0.9488276657     1.8903865007
C      4.1543148796    -1.2138580011     0.5773479998
C      2.9302922898    -1.8004030433    -0.0862301851
C      1.7355324172    -0.8760792085     0.0462909865
C      1.2249665275    -0.5282510981     1.2381616170
C      1.7024388663    -0.9558674177     2.5605169108
C      2.2268577201    -2.3633206505     2.8265812742
C      2.3009109065    -3.3820301115     1.7696004692
C      2.6038117011    -3.1637530563     0.4794295242
C      1.1438354001    -0.4168513355    -1.2635762591
N     -0.0738673189     0.3595933584    -1.1760213465
C     -1.2468545001    -0.2493077037    -0.8106462359
O     -2.2648821906     0.3423003937    -0.5271679715
O     -1.1048347554    -1.5792926361    -0.8379066660
C     -2.0773974246    -2.4610958623    -0.2272920737
C     -2.2432609783    -2.1047741300     1.2461111945
C     -1.4263242634    -3.8300456058    -0.3699691944
C     -3.3939713486    -2.3958420278    -0.9914646673
C     -0.0092070717     1.8214357298    -1.2406905805
C      0.0560602068     2.4617960065     0.1366978563
C      1.3044519372     2.8077583578     0.6629935453
C      1.4239219328     3.3163092978     1.9554499367
C      0.2854293999     3.4902059019     2.7400847444
C     -0.9670871071     3.1599745193     2.2199922781
C     -1.0846784431     2.6518283517     0.9275459598
C     -1.0364976076     2.4175197039    -2.1925854264
C     -1.5182860277     1.6745798390    -3.2749755528
C     -2.3920264576     2.2417890558    -4.1985331788
C     -2.7948025314     3.5700763925    -4.0609002851
C     -2.3098851784     4.3226778085    -2.9936943941
C     -1.4365156738     3.7510602246    -2.0683030379
H      3.4497996874    -0.8751616546     3.9017003071
H      5.1708066045    -0.5300230196     2.2787523655
H      5.0243326093    -1.0048349043    -0.0553520389
H      3.1493167315    -1.9219090127    -1.1585678114
H      0.3577482686     0.1384590205     1.2546696616
H      1.1255006733    -0.5326948756     3.3883852921
H      1.9600704119    -2.7607230890     3.8106660397
H      2.0813917256    -4.4088447654     2.0833598400
H      2.6180550529    -4.0170655011    -0.2079511983
H      0.9584662847    -1.3073303346    -1.8888544595
H      1.8897693020     0.1902185015    -1.8083834634
H     -2.6766194710    -1.1000310884     1.3641697880
H     -1.2627540178    -2.1353737698     1.7521168089
H     -2.9105358340    -2.8365119654     1.7325472570
H     -2.0692817290    -4.6080842170     0.0745203544
H     -0.4473824368    -3.8380003986     0.1393812021
H     -1.2679017582    -4.0716376985    -1.4347873198
H     -3.8522168860    -1.4003068319    -0.8976326415
H     -4.0929244637    -3.1547892983    -0.5995329487
H     -3.2212638117    -2.6057533198    -2.0612288681
H      0.9705782474     2.0197399891    -1.7073685662
H      2.2049369166     2.6600654883     0.0573645511
H      2.4114368845     3.5738791959     2.3497176663
H      0.3724120181     3.8880825687     3.7558395699
H     -1.8659852679     3.2998786389     2.8283370256
H     -2.0611588983     2.3801171596     0.5232450506
H     -1.2089266367     0.6324039747    -3.3920317010
H     -2.7648506652     1.6382625764    -5.0318000354
H     -3.4849757164     4.0159395142    -4.7833434737
H     -2.6151940229     5.3667333833    -2.8742225850
H     -1.0645602038     4.3524400519    -1.2346424599
