# Supplementary material for: Correlated shapeshifting and configurational isomerization
Source: Chem Sci. 2024 Aug 23;15(36):14618–24. doi: 10.1039/d4sc03699a (PMC11370815; doi:10.1039/d4sc03699a)
Supplement: SC-015-D4SC03699A-s002 [file SC-015-D4SC03699A-s002.zip › Optimsed_Geometries_SI/1b/xyz/e_b_1b_05.xyz]

63

C      4.3410531555    -1.2941877881     1.3507787446
C      3.2014120667    -0.9497151387     2.2157825433
C      2.2604387117    -0.0327635603     1.9475722779
C      2.2427598503     0.8149414807     0.6990726073
C      2.1058385054    -0.0247913554    -0.5587978379
C      3.0082192962    -0.9638080790    -0.8980336895
C      4.2367402281    -1.3100980740    -0.1674970995
C      5.0931354595    -0.2530846117     0.5295141010
C      4.7299294895     1.1719888166     0.5339042430
C      3.4851315443     1.6700347450     0.6064746553
C      0.9309738768     0.2764193814    -1.4476747541
N     -0.3591777601     0.0180573051    -0.8231928907
C     -1.1769450292     1.0038540422    -0.3504200855
O     -2.3011123071     0.8137152310     0.0568462445
O     -0.5720005221     2.2049684641    -0.4008690435
C     -1.2336795839     3.4046089528     0.0714200625
C     -1.5557114492     3.2735078729     1.5560156308
C     -0.1825179341     4.4833521067    -0.1552270216
C     -2.4777881399     3.6825049611    -0.7643578025
C     -0.8092216311    -1.3717209316    -0.7770296641
C     -1.9342944540    -1.6743198825    -1.7566045245
C     -2.3330354740    -0.7577837898    -2.7315613739
C     -3.3218687044    -1.0857066317    -3.6585987966
C     -3.9244038926    -2.3415103545    -3.6288858829
C     -3.5262798808    -3.2681261378    -2.6651812536
C     -2.5408174610    -2.9358967073    -1.7388100870
C     -1.0470921992    -1.8828683176     0.6371076731
C      0.0238536047    -2.4543663617     1.3304496841
C     -0.1357615034    -2.9248088668     2.6333800970
C     -1.3787571965    -2.8359612699     3.2564814540
C     -2.4568221937    -2.2782591636     2.5671561502
C     -2.2943325369    -1.8048360062     1.2671254328
H      4.9838205229    -2.0825421090     1.7546885073
H      3.1251966384    -1.5149953693     3.1515679101
H      1.4462945134     0.1104045681     2.6661040455
H      1.3707870169     1.4789719533     0.7490804563
H      2.8471224149    -1.5153947361    -1.8331973089
H      4.8198584011    -2.1054066969    -0.6417527617
H      6.1692569980    -0.4383236631     0.4568973335
H      5.5684729865     1.8742946802     0.4678102508
H      3.3525225183     2.7581723397     0.5959418221
H      0.9510390707     1.3357106524    -1.7426566402
H      0.9920803091    -0.3242891681    -2.3726455276
H     -2.2956185172     2.4783438647     1.7287482632
H     -1.9590673089     4.2281327878     1.9349181284
H     -0.6401513831     3.0373030757     2.1261666291
H     -0.5661462271     5.4651976211     0.1681443570
H      0.0847570402     4.5449909308    -1.2237088509
H      0.7331797393     4.2587046005     0.4183793995
H     -2.2129466206     3.7327315056    -1.8348064826
H     -3.2316683667     2.8945975917    -0.6199878544
H     -2.9127761709     4.6533731277    -0.4717709999
H      0.0670678201    -1.9364570454    -1.1370638575
H     -1.8671836922     0.2300363889    -2.7678942506
H     -3.6251085568    -0.3484999907    -4.4082904039
H     -4.7030772196    -2.5980105174    -4.3533942348
H     -3.9903249461    -4.2585591915    -2.6305294978
H     -2.2414066561    -3.6657239988    -0.9807235965
H      1.0031749273    -2.5218127848     0.8472880472
H      0.7170366863    -3.3653263317     3.1590455902
H     -1.5112580718    -3.2067196921     4.2776621261
H     -3.4374368814    -2.2098180956     3.0480123038
H     -3.1353609204    -1.3624246291     0.7316253030
