# Supplementary material for: Correlated shapeshifting and configurational isomerization
Source: Chem Sci. 2024 Aug 23;15(36):14618–24. doi: 10.1039/d4sc03699a (PMC11370815; doi:10.1039/d4sc03699a)
Supplement: SC-015-D4SC03699A-s002 [file SC-015-D4SC03699A-s002.zip › Optimsed_Geometries_SI/1b/xyz/e_b_1b_06.xyz]

63

C      4.6963435757    -0.6258925706    -0.5955581811
C      3.7853870767    -0.0917172510    -1.6193006063
C      2.5144599582    -0.4748205351    -1.8156618430
C      1.8161746527    -1.5373198829    -1.0014311853
C      1.7300032921    -1.1844009220     0.4730570293
C      2.8240962012    -0.9629945789     1.2245390308
C      4.2250992517    -1.0443025370     0.7868844686
C      4.7043483424    -2.1024568329    -0.2059747622
C      3.7912857086    -3.0857888847    -0.8078859607
C      2.5150911536    -2.8670158510    -1.1654334224
C      0.3575721687    -1.1455736181     1.0850201847
N     -0.4807589217    -0.0747709771     0.5622976213
C     -1.5334081619    -0.2927015200    -0.2780550928
O     -2.3845212523     0.5284270049    -0.5408392748
O     -1.4944915755    -1.5410943132    -0.7801017336
C     -2.4979285667    -2.0152002092    -1.7111486844
C     -2.0530177988    -3.4449847940    -1.9890029264
C     -3.8759924489    -1.9993535779    -1.0592915977
C     -2.4574854896    -1.1804713211    -2.9864139901
C     -0.2264465950     1.2485318402     1.1305778703
C     -0.3325104901     2.3750781913     0.1134414093
C      0.6620091043     2.4709886325    -0.8647223285
C      0.6254379452     3.4835876466    -1.8205928255
C     -0.4037976860     4.4247798189    -1.7992198135
C     -1.3905026662     4.3425312867    -0.8172470941
C     -1.3556329307     3.3233305295     0.1326462012
C     -0.9785019371     1.4971130481     2.4240523770
C     -0.3261448951     2.1581904592     3.4699567055
C     -0.9821978663     2.4240003901     4.6704728801
C     -2.3070554115     2.0250147460     4.8426852263
C     -2.9660496503     1.3640844482     3.8062989405
C     -2.3088752967     1.1029622437     2.6046951311
H      5.6900455878    -0.1675825310    -0.6016317355
H      4.2068995969     0.6767933376    -2.2769428871
H      1.9444364780    -0.0098159458    -2.6276344956
H      0.7896171576    -1.6347972177    -1.3767747034
H      2.6768541795    -0.7371220674     2.2883774639
H      4.9461356679    -0.8289077622     1.5812860665
H      5.7011184815    -2.4967690646     0.0143449038
H      4.2117172892    -4.0848620735    -0.9682637700
H      1.9415142009    -3.6924140990    -1.6028970970
H      0.4346064965    -1.0128981688     2.1792302995
H     -0.1607198516    -2.0981655013     0.9054484357
H     -1.0375506428    -3.4565481784    -2.4208646955
H     -2.0399310417    -4.0350025835    -1.0569030304
H     -2.7415455932    -3.9284711030    -2.7017234807
H     -4.6066685295    -2.4937523076    -1.7220316343
H     -4.2090796706    -0.9687603823    -0.8678742647
H     -3.8507437868    -2.5506453015    -0.1032377299
H     -2.7357157206    -0.1369622609    -2.7775462529
H     -1.4433182433    -1.1982086728    -3.4224810294
H     -3.1585425032    -1.5980287901    -3.7291930315
H      0.8435662158     1.2124994624     1.3966465741
H      1.4773208671     1.7394299571    -0.8737662968
H      1.4118840205     3.5431330172    -2.5795773736
H     -0.4340446549     5.2253877556    -2.5446993814
H     -2.2012638480     5.0770051195    -0.7927950451
H     -2.1377830372     3.2576271687     0.8926068002
H      0.7152686948     2.4716848999     3.3382987133
H     -0.4535878211     2.9400891007     5.4776959446
H     -2.8254455096     2.2281756315     5.7846157571
H     -4.0071285258     1.0509076707     3.9316103315
H     -2.8399027446     0.6092237812     1.7879308908
