# Supplementary material for: Correlated shapeshifting and configurational isomerization
Source: Chem Sci. 2024 Aug 23;15(36):14618–24. doi: 10.1039/d4sc03699a (PMC11370815; doi:10.1039/d4sc03699a)
Supplement: SC-015-D4SC03699A-s002 [file SC-015-D4SC03699A-s002.zip › Optimsed_Geometries_SI/1b/xyz/e_b_1b_07.xyz]

63

C      3.8428023794     0.3133673273    -2.1506164150
C      2.6222990507    -0.0812006480    -2.8699238305
C      1.6264284610    -0.8319424986    -2.3749137189
C      1.6197167092    -1.4003102725    -0.9764327044
C      1.6269410973    -0.2968814673     0.0674709074
C      2.6446872733     0.5747347850     0.1729867305
C      3.8532853699     0.6290322820    -0.6605576166
C      4.5600223948    -0.6183590431    -1.1769075825
C      4.0723361151    -1.9715933164    -0.8720948354
C      2.7854458330    -2.3393498286    -0.7712046099
C      0.4414409002    -0.2087416147     0.9953356163
N     -0.8265031313     0.0507477355     0.3192589906
C     -1.6993249705    -0.9364608815    -0.0495268636
O     -2.7533391357    -0.7312398788    -0.6116082144
O     -1.2364071012    -2.1488932601     0.2967053507
C     -1.9512070816    -3.3615230863    -0.0469588430
C     -3.2972104224    -3.3889039729     0.6669374221
C     -1.0350542275    -4.4560119881     0.4840772796
C     -2.1003732543    -3.4748236774    -1.5602418254
C     -1.3144569270     1.4191586586     0.1806142809
C     -2.1088108638     1.8800714952     1.3930075731
C     -2.7539047211     3.1226604029     1.3511185852
C     -3.5056296882     3.5735862799     2.4315800326
C     -3.6265379050     2.7868134444     3.5790063809
C     -2.9945462756     1.5473154069     3.6280941955
C     -2.2433340643     1.0974579687     2.5403244094
C     -0.1947209189     2.3703348507    -0.2060207963
C      0.4100434604     3.2265952307     0.7176444259
C      1.4794669106     4.0383106707     0.3388398544
C      1.9556246056     4.0028660130    -0.9707912254
C      1.3497248606     3.1590161602    -1.9021893774
C      0.2818369956     2.3532202120    -1.5200974761
H      4.5210790905     0.9408268895    -2.7371456317
H      2.5385055257     0.2842567197    -3.8998925311
H      0.7637446099    -1.0521926136    -3.0148491220
H      0.6973445020    -1.9766775042    -0.8454206368
H      2.5738072942     1.3556438678     0.9383397868
H      4.5312427916     1.4448738753    -0.3920112047
H      5.6506535141    -0.5325972408    -1.2057709798
H      4.8459335595    -2.7304406669    -0.7091573617
H      2.5557226476    -3.3839851265    -0.5300628889
H      0.3323777262    -1.1491441451     1.5576548254
H      0.6064304525     0.5951709961     1.7308539364
H     -3.9481420649    -2.5796523851     0.3043129598
H     -3.1523806019    -3.2688903966     1.7545114640
H     -3.7958344334    -4.3573188633     0.4904930790
H     -1.4763371794    -5.4488115936     0.2961936612
H     -0.0492105865    -4.4114513692    -0.0101430615
H     -0.8828081460    -4.3385043929     1.5702014872
H     -2.7452936181    -2.6744311244    -1.9513359771
H     -1.1123724952    -3.4094955928    -2.0493735970
H     -2.5448534466    -4.4513141003    -1.8176423725
H     -2.0234687731     1.3814555785    -0.6612051599
H     -2.6599322891     3.7456085241     0.4557492012
H     -4.0047087034     4.5459345558     2.3778899344
H     -4.2175162059     3.1397638510     4.4294158761
H     -3.0875916875     0.9177780462     4.5182725767
H     -1.7650143776     0.1153790897     2.5837048226
H      0.0409357753     3.2584240208     1.7467085440
H      1.9437437961     4.7021521391     1.0745417238
H      2.7954020204     4.6381617092    -1.2684156046
H      1.7161659530     3.1226812361    -2.9322304579
H     -0.1783653781     1.6777445268    -2.2471023918
