# Supplementary material for: Correlated shapeshifting and configurational isomerization
Source: Chem Sci. 2024 Aug 23;15(36):14618–24. doi: 10.1039/d4sc03699a (PMC11370815; doi:10.1039/d4sc03699a)
Supplement: SC-015-D4SC03699A-s002 [file SC-015-D4SC03699A-s002.zip › Optimsed_Geometries_SI/1b/xyz/e_b_1b_08.xyz]

63

C      3.8961440105    -0.5315643555    -0.9725917298
C      3.8424807416    -1.5036000333     0.1287197233
C      3.1526226734    -1.3653918044     1.2717873111
C      2.3120828312    -0.1538800101     1.6020355657
C      1.1756117750    -0.0052978379     0.6094549536
C      1.3904996488     0.2024579270    -0.6986515065
C      2.6901554606     0.3064673087    -1.3753906286
C      3.9009040980     0.9781487036    -0.7409877211
C      3.8458699107     1.5753678276     0.6012731224
C      3.1512987127     1.1021507797     1.6484781765
C     -0.2007625370    -0.1147367496     1.2149828207
N     -1.3193486815     0.0998591132     0.3245534622
C     -1.5790298328     1.3469564062    -0.1833898912
O     -2.3520160611     1.5677997183    -1.0927260339
O     -0.8691073143     2.2666121045     0.4755644107
C     -0.6813697804     3.6068694748    -0.0405464650
C     -0.0768267509     3.5414410007    -1.4386847984
C     -2.0025117911     4.3655730306    -0.0180912467
C      0.3148019823     4.2095559617     0.9405281059
C     -2.0386751911    -1.0349406529    -0.2464761558
C     -2.6881867733    -1.8959721247     0.8239838235
C     -3.0260356433    -3.2295413742     0.5662245630
C     -3.6856756895    -3.9970162966     1.5250210816
C     -4.0192801979    -3.4443234857     2.7606104274
C     -3.6972610811    -2.1135774314     3.0238663022
C     -3.0410153474    -1.3475445627     2.0621864475
C     -1.1593865695    -1.7782453124    -1.2358453583
C     -0.2095975542    -2.7184324112    -0.8239772853
C      0.6912228561    -3.2635053646    -1.7356431109
C      0.6489726024    -2.8816071302    -3.0763306704
C     -0.3053993776    -1.9575965391    -3.5010522898
C     -1.2033054970    -1.4112858112    -2.5849929926
H      4.5179833805    -0.8481109482    -1.8154998227
H      4.4238194793    -2.4207095517    -0.0190530593
H      3.1967173154    -2.1714591262     2.0129564760
H      1.8737177918    -0.3052155493     2.6006718909
H      0.5218456276     0.2844203874    -1.3578120330
H      2.6066802794     0.4660851565    -2.4547010403
H      4.5279755085     1.5291052312    -1.4487223800
H      4.4284515812     2.4935410564     0.7375531297
H      3.1923537739     1.6503309662     2.5964126199
H     -0.3223494337    -1.1177615159     1.6626010884
H     -0.2676753509     0.5974199815     2.0562295833
H      0.1479302625     4.5614328907    -1.7941474591
H      0.8636908752     2.9644096820    -1.4164516931
H     -0.7730588952     3.0673951601    -2.1474840722
H     -1.8355076249     5.4175179878    -0.3072390988
H     -2.4306380509     4.3514825195     0.9990593230
H     -2.7247386969     3.9109670613    -0.7123145908
H     -0.1093140978     4.2236710446     1.9590468216
H      0.5609810650     5.2443936774     0.6494080511
H      1.2415189488     3.6103380940     0.9562071854
H     -2.8505330648    -0.5684762731    -0.8262000311
H     -2.7688366769    -3.6737048094    -0.3990948666
H     -3.9388949965    -5.0381469562     1.3029369990
H     -4.5315154424    -4.0482827095     3.5154904365
H     -3.9604529033    -1.6649333091     3.9866323913
H     -2.7982147367    -0.3016536809     2.2697848817
H     -0.1639185420    -3.0229361852     0.2257431575
H      1.4398325168    -3.9836619845    -1.3928506129
H      1.3590208396    -3.3076018967    -3.7916760334
H     -0.3507209136    -1.6572407790    -4.5523400806
H     -1.9340224513    -0.6638176912    -2.9090405742
