# Supplementary material for: Correlated shapeshifting and configurational isomerization
Source: Chem Sci. 2024 Aug 23;15(36):14618–24. doi: 10.1039/d4sc03699a (PMC11370815; doi:10.1039/d4sc03699a)
Supplement: SC-015-D4SC03699A-s002 [file SC-015-D4SC03699A-s002.zip › Optimsed_Geometries_SI/1b/xyz/e_b_1b_09.xyz]

63

C      3.0974616346     2.9706597453    -1.2130583806
C      2.2328026434     2.1127223807    -2.0382338916
C      1.8635955201     0.8551405991    -1.7475017896
C      2.3035258090     0.1172239563    -0.5058346930
C      1.7883576972     0.8103791742     0.7418408037
C      2.1459759562     2.0657963971     1.0617203147
C      3.0556612220     2.9434965240     0.3117424834
C      4.2858145152     2.4281704036    -0.4251943100
C      4.6585298174     1.0052611831    -0.4340226020
C      3.8054271623    -0.0303021890    -0.4653378972
C      0.8569314261     0.0341846509     1.6340265522
N     -0.3078968545    -0.5204425733     0.9537600405
C     -1.2340785552     0.3023755561     0.3676910802
O     -2.1020733194    -0.0758743549    -0.3893529892
O     -1.0581705134     1.5625652375     0.7734092534
C     -1.8191768686     2.6556466931     0.2032838406
C     -3.2833751695     2.5181964450     0.6039916979
C     -1.6347814634     2.7024807321    -1.3092306970
C     -1.1897383554     3.8817407375     0.8502092272
C     -0.4891967157    -1.9726033519     0.8952797421
C     -1.9154730148    -2.3970164345     1.2173477646
C     -2.5856343650    -1.7777143607     2.2790309585
C     -3.8621221202    -2.1856734708     2.6516213971
C     -4.4905394975    -3.2296962321     1.9707029606
C     -3.8267956321    -3.8575092386     0.9200410701
C     -2.5468724096    -3.4446832333     0.5467414422
C      0.1091911057    -2.6000929714    -0.3490159156
C     -0.3392784239    -2.2635602043    -1.6340015259
C      0.2830865285    -2.8022017318    -2.7574190277
C      1.3537965617    -3.6878549504    -2.6192025896
C      1.7923202782    -4.0434519414    -1.3458549341
C      1.1699314168    -3.5013909021    -0.2206824874
H      3.2657205147     3.9676288561    -1.6320507531
H      1.8662500418     2.5625154376    -2.9679502892
H      1.2052529551     0.3184471833    -2.4399646931
H      1.8640857136    -0.8870747125    -0.5452096066
H      1.7103491586     2.5049600123     1.9672542170
H      3.1973422816     3.9256874662     0.7734111296
H      5.1396416799     3.1120213629    -0.3909886386
H      5.7339189952     0.7958575960    -0.4126581435
H      4.2110799711    -1.0484204933    -0.4727515055
H      1.4027787304    -0.8264526494     2.0580074030
H      0.5390799072     0.6696625572     2.4787419283
H     -3.8547220966     3.3910260923     0.2440946922
H     -3.7188193839     1.6030738056     0.1752474680
H     -3.3748280818     2.4740364388     1.7031601146
H     -2.1174846345     1.8417958007    -1.7947692888
H     -2.0795627289     3.6314019320    -1.7057488071
H     -0.5589615778     2.6924547625    -1.5551815706
H     -0.1280110031     3.9628530484     0.5625779207
H     -1.2490118353     3.8093643731     1.9494988722
H     -1.7163801385     4.7958373202     0.5290783790
H      0.1138772531    -2.3497102275     1.7389199650
H     -2.1011940027    -0.9541170578     2.8136190774
H     -4.3724583584    -1.6843092511     3.4797053884
H     -5.4956527337    -3.5509598657     2.2599632323
H     -4.3085853469    -4.6765445489     0.3774089329
H     -2.0377089303    -3.9429153792    -0.2818629317
H     -1.1751977929    -1.5665720545    -1.7331923444
H     -0.0710516327    -2.5260513882    -3.7554621156
H      1.8427810881    -4.1028257515    -3.5056216204
H      2.6260553030    -4.7415608425    -1.2246257968
H      1.5242106683    -3.7770840982     0.7788544864
