# Supplementary material for: Correlated shapeshifting and configurational isomerization
Source: Chem Sci. 2024 Aug 23;15(36):14618–24. doi: 10.1039/d4sc03699a (PMC11370815; doi:10.1039/d4sc03699a)
Supplement: SC-015-D4SC03699A-s002 [file SC-015-D4SC03699A-s002.zip › Optimsed_Geometries_SI/1b/xyz/e_b_1b_10.xyz]

63

C      4.7159415603    -0.2081183072    -0.9165624032
C      4.6766139650    -0.5673096949     0.5077320884
C      3.9631647790     0.0524366194     1.4627325017
C      3.0717816556     1.2440390494     1.1966727101
C      1.9493422692     0.8404144134     0.2591180379
C      2.1772642871     0.4420951393    -1.0038920113
C      3.4835286717     0.3025615573    -1.6619577286
C      4.6543798174     1.2363152544    -1.4067343720
C      4.5599922649     2.3798250913    -0.4874388714
C      3.8652752390     2.4119024202     0.6594966537
C      0.5722869367     0.8796595763     0.8673820687
N     -0.4469590145     0.1377551024     0.1539852399
C     -1.6866104046     0.6689104621    -0.0986436003
O     -2.6539391441     0.0086443889    -0.4073438305
O     -1.6779260556     2.0045440143     0.0093651405
C     -2.8589257673     2.7908805345    -0.2895536784
C     -3.2564464142     2.5975611636    -1.7489465732
C     -3.9909114604     2.4322730239     0.6670699780
C     -2.3862292058     4.2180237012    -0.0483862383
C     -0.2876064683    -1.3200073344     0.1853082477
C     -0.7146613256    -2.0344882732    -1.0854269136
C     -0.8112571407    -1.3763512250    -2.3157334786
C     -1.0987119211    -2.0801951581    -3.4828089626
C     -1.2935658848    -3.4602596368    -3.4441848485
C     -1.1970926301    -4.1268232200    -2.2245039435
C     -0.9109274712    -3.4191322581    -1.0579261055
C     -0.8308588702    -1.9131944008     1.4732402613
C     -2.1994336923    -2.1450953268     1.6675551583
C     -2.6613823960    -2.6414923268     2.8838611524
C     -1.7688477576    -2.9183841682     3.9216020615
C     -0.4058279147    -2.7011747282     3.7340801268
C      0.0568186804    -2.2042548232     2.5146634784
H      5.3641705894    -0.8512407025    -1.5194903107
H      5.2926421188    -1.4262492733     0.7965570843
H      4.0261829378    -0.3197253436     2.4916863203
H      2.6203903767     1.5529531186     2.1519494733
H      1.3132841622     0.1499045427    -1.6081667719
H      3.4164624950    -0.0544555130    -2.6941531295
H      5.2720088168     1.4244891781    -2.2902285846
H      5.1127448904     3.2774444195    -0.7864281264
H      3.8768274305     3.3318262817     1.2546940568
H      0.2376369890     1.9232312731     0.9585033795
H      0.6398704035     0.4857363019     1.9030173447
H     -4.0818013093     3.2838820065    -2.0043006107
H     -2.4013731764     2.8271109672    -2.4082570700
H     -3.5821185490     1.5633400268    -1.9345150618
H     -4.3375435445     1.4025274138     0.4985676560
H     -3.6494821840     2.5268191232     1.7123485740
H     -4.8365502384     3.1250375890     0.5166677228
H     -1.5315804876     4.4569543784    -0.7035136523
H     -3.2009110774     4.9308613203    -0.2579484080
H     -2.0673250516     4.3478542948     0.9996911089
H      0.8075110489    -1.4528331014     0.2274788385
H     -0.6776135380    -0.2932376999    -2.3651932126
H     -1.1787752155    -1.5405449926    -4.4314530383
H     -1.5234943689    -4.0122581016    -4.3604091675
H     -1.3484261236    -5.2095266587    -2.1755533161
H     -0.8424721549    -3.9538200028    -0.1065004595
H     -2.8936066970    -1.9258435394     0.8540322492
H     -3.7324887314    -2.8179097112     3.0229478656
H     -2.1375646719    -3.3105550848     4.8743664280
H      0.3038119313    -2.9246542194     4.5364732585
H      1.1313127419    -2.0486809213     2.3633072138
