# Supplementary material for: Correlated shapeshifting and configurational isomerization
Source: Chem Sci. 2024 Aug 23;15(36):14618–24. doi: 10.1039/d4sc03699a (PMC11370815; doi:10.1039/d4sc03699a)
Supplement: SC-015-D4SC03699A-s002 [file SC-015-D4SC03699A-s002.zip › Optimsed_Geometries_SI/1b/xyz/e_c_1b_01.xyz]

63

C      2.5597809494     0.8769578177     0.1718813862
C      2.0420039944    -0.1890517649    -0.7064136447
C      2.4253621840    -1.4771157443    -0.6460569887
C      3.3993258088    -2.0336027811     0.3659078836
C      4.7663776681    -1.4050821992     0.2304869989
C      4.9950320563    -0.0929584190     0.3887969921
C      3.9824024789     0.9240489565     0.7076633379
C      2.8163062350     0.6653938485     1.6575170919
C      2.5983165178    -0.6362587385     2.3032114550
C      2.8469293385    -1.8405375399     1.7619341620
C      0.9487519926     0.2186119763    -1.6652737890
N     -0.3497601387     0.4005260613    -1.0201881466
C     -1.1532901812    -0.6704743740    -0.7346983886
O     -2.1573487853    -0.6028297297    -0.0588900812
O     -0.6942232355    -1.7882379070    -1.3133326270
C     -1.3368149469    -3.0663434801    -1.0795820733
C     -2.7509640510    -3.0486416281    -1.6490959273
C     -0.4615214634    -4.0421517993    -1.8549011309
C     -1.3151696598    -3.4015403627     0.4081602072
C     -0.7555674903     1.7312603504    -0.5727781437
C     -0.4179070722     2.0650342975     0.8705201117
C      0.1317878786     3.3198742206     1.1539100530
C      0.4529416544     3.6887581035     2.4593535018
C      0.2222487350     2.7997839013     3.5089911905
C     -0.3303594142     1.5482683552     3.2372860036
C     -0.6494756097     1.1818911583     1.9304029508
C     -2.1963969888     2.0469674805    -0.9619021637
C     -2.5921158099     1.8337832084    -2.2871615670
C     -3.8824645375     2.1451418787    -2.7044494376
C     -4.7991962496     2.6819012952    -1.7990293037
C     -4.4100907621     2.9026392245    -0.4800211011
C     -3.1162671220     2.5875923006    -0.0640541244
H      2.1558594602     1.8677874757    -0.0530995477
H      1.9614693851    -2.1824925477    -1.3430088879
H      3.4984137973    -3.1131488564     0.1824122471
H      5.6097878742    -2.0637791007    -0.0051743061
H      6.0208648302     0.2758059818     0.2762105892
H      4.3828567633     1.9400033666     0.7801121756
H      2.5376431870     1.5246280456     2.2746625072
H      2.1878373446    -0.5954171031     3.3181199290
H      2.6329030486    -2.7382371487     2.3532313010
H      0.8409821533    -0.5389499742    -2.4533099884
H      1.2026864898     1.1744462717    -2.1549930202
H     -3.3781486987    -2.3205736221    -1.1140674161
H     -3.2041949499    -4.0506891610    -1.5576195734
H     -2.7255863752    -2.7776072376    -2.7187636222
H     -0.8829298528    -5.0593936631    -1.7968759666
H      0.5603675782    -4.0646233758    -1.4404102179
H     -0.4018506554    -3.7469820888    -2.9160341315
H     -1.9820028477    -2.7346826350     0.9736650584
H     -1.6431099964    -4.4445549862     0.5579260619
H     -0.2896523439    -3.2973114977     0.8038462694
H     -0.1399375766     2.4146628558    -1.1830300833
H      0.3148515437     4.0233097664     0.3337069374
H      0.8857435322     4.6742924322     2.6562998728
H      0.4721766812     3.0826836381     4.5360055300
H     -0.5195966129     0.8446779208     4.0538353756
H     -1.1016530397     0.2100741633     1.7283712147
H     -1.8780742484     1.4047462879    -2.9980739792
H     -4.1759999114     1.9680270467    -3.7437355465
H     -5.8151551666     2.9266665993    -2.1231771684
H     -5.1218151387     3.3186540591     0.2394961828
H     -2.8233722284     2.7543671197     0.9752785157
