# Supplementary material for: Correlated shapeshifting and configurational isomerization
Source: Chem Sci. 2024 Aug 23;15(36):14618–24. doi: 10.1039/d4sc03699a (PMC11370815; doi:10.1039/d4sc03699a)
Supplement: SC-015-D4SC03699A-s002 [file SC-015-D4SC03699A-s002.zip › Optimsed_Geometries_SI/1b/xyz/e_c_1b_02.xyz]

63

C      1.5246417804    -1.3019159933     1.9757112687
C      0.8397410617    -0.7105679307     0.8098137144
C      1.2727654141    -0.8069835423    -0.4559419966
C      2.5278934437    -1.5305452758    -0.8800623663
C      3.7512158444    -0.9097889400    -0.2461817216
C      3.9517952660    -0.8548972868     1.0792538248
C      3.0381338188    -1.3697929490     2.1111809692
C      2.2277976316    -2.6520986420     1.9294284900
C      2.3016395854    -3.4683826424     0.7080683132
C      2.4375874114    -3.0015506857    -0.5435734108
C     -0.4310282118     0.0236246224     1.1796568102
N     -1.2035314544     0.5627875981     0.0847455699
C     -1.8757113714    -0.2654027999    -0.7769965100
O     -2.3823442428     0.0974878431    -1.8186753115
O     -1.8948600172    -1.5099554510    -0.2937997057
C     -2.2824055607    -2.6445521285    -1.1060698561
C     -1.9739328070    -3.8282194871    -0.1998273471
C     -3.7696367894    -2.5670725239    -1.4272469766
C     -1.4233031861    -2.7034041745    -2.3645618441
C     -1.1066185880     1.9776033918    -0.2585908210
C     -1.6043902680     2.8743688771     0.8623862781
C     -1.2271097382     4.2209013007     0.9232978232
C     -1.7432602558     5.0633149943     1.9064249102
C     -2.6474061978     4.5734729328     2.8479805630
C     -3.0359870503     3.2358898355     2.7916134535
C     -2.5205157067     2.3963688572     1.8055421420
C      0.2796614877     2.3040971911    -0.7842400068
C      0.5157548864     2.2175176419    -2.1601727031
C      1.8034820389     2.3679397580    -2.6729508667
C      2.8738521722     2.6078184205    -1.8117682935
C      2.6459242279     2.7077150499    -0.4394166522
C      1.3573565424     2.5623541567     0.0686675806
H      1.0089676696    -1.1139693917     2.9244277353
H      0.6956606283    -0.3163752057    -1.2441976616
H      2.6195535312    -1.4300760132    -1.9706330237
H      4.5074888685    -0.4807589543    -0.9126841302
H      4.8705206342    -0.3864542692     1.4498644418
H      3.3963350764    -1.2210632171     3.1345795321
H      2.1191117846    -3.2374357171     2.8476986720
H      2.2461561370    -4.5525649251     0.8577654921
H      2.4884428242    -3.7191585711    -1.3705514543
H     -1.0670749838    -0.6602155662     1.7686179160
H     -0.1854313895     0.8629608087     1.8549329804
H     -2.5581641847    -3.7611083248     0.7336835968
H     -0.9011374387    -3.8373978234     0.0587189973
H     -2.2281426489    -4.7744669772    -0.7060017927
H     -4.0898347781    -3.4847593859    -1.9499727037
H     -3.9835468625    -1.6961444518    -2.0647297829
H     -4.3550430062    -2.4781362031    -0.4958268909
H     -1.6097553953    -1.8320773174    -3.0103135386
H     -0.3546867124    -2.7292413463    -2.0896737445
H     -1.6587260831    -3.6206845846    -2.9307003544
H     -1.8060660718     2.0918157094    -1.1014930285
H     -0.5191549414     4.6164085315     0.1898682368
H     -1.4333603178     6.1123726961     1.9360390140
H     -3.0496589505     5.2332331979     3.6225567960
H     -3.7498060130     2.8402099671     3.5205771093
H     -2.8363442388     1.3504160617     1.7593668017
H     -0.3222337715     2.0033951061    -2.8311888654
H      1.9711967767     2.2961526668    -3.7519259989
H      3.8866653786     2.7207859052    -2.2102311714
H      3.4805812639     2.8919769375     0.2431225717
H      1.1902939091     2.6442315700     1.1468039272
