# Supplementary material for: Correlated shapeshifting and configurational isomerization
Source: Chem Sci. 2024 Aug 23;15(36):14618–24. doi: 10.1039/d4sc03699a (PMC11370815; doi:10.1039/d4sc03699a)
Supplement: SC-015-D4SC03699A-s002 [file SC-015-D4SC03699A-s002.zip › Optimsed_Geometries_SI/1b/xyz/e_c_1b_03.xyz]

63

C      2.6980109798    -0.2050993537    -0.3123325651
C      1.9280296979     0.9703980720     0.1428134561
C      1.9950236464     2.1874546365    -0.4262904052
C      2.8411405471     2.5290747549    -1.6301065675
C      4.3102633536     2.3381873079    -1.3304327926
C      4.8471559295     1.1572002567    -0.9871882254
C      4.1211073319    -0.1138337745    -0.8522688777
C      2.9735827989    -0.5089041834    -1.7765697066
C      2.4954435592     0.3609463461    -2.8607953998
C      2.4245049777     1.7014382938    -2.8254531622
C      0.9962255286     0.7471262747     1.3114207492
N     -0.1926148595    -0.0309583774     0.9805379798
C     -1.3004750516     0.5525135142     0.4307918384
O     -2.2761167864    -0.0676067482     0.0690764949
O     -1.1559516298     1.8826174549     0.3434663039
C     -2.1347892702     2.6903451576    -0.3558564534
C     -2.2355851281     2.2374006343    -1.8090151162
C     -3.4770598747     2.6316836074     0.3644308886
C     -1.5476844458     4.0933513537    -0.2775221194
C     -0.2001056778    -1.4777972371     1.1718413372
C     -0.1647948687    -2.2842896881    -0.1186519350
C     -0.0785131377    -1.6861494887    -1.3766004666
C      0.0076692607    -2.4648702653    -2.5303855464
C      0.0180820258    -3.8554013286    -2.4442423498
C     -0.0575448174    -4.4629351711    -1.1903661842
C     -0.1498929993    -3.6823537861    -0.0405838905
C     -1.2771529862    -1.9139692260     2.1582155551
C     -1.0235919688    -1.7742482698     3.5264251194
C     -1.9819046055    -2.1301859614     4.4739496347
C     -3.2118144682    -2.6381936548     4.0582072589
C     -3.4723723537    -2.7836078673     2.6954316156
C     -2.5138664388    -2.4218144128     1.7511143277
H      2.5220834025    -1.1067631053     0.2824167847
H      1.3791338073     2.9861871769     0.0002077140
H      2.6744591564     3.5885926846    -1.8713802171
H      4.9636496684     3.2150350748    -1.4004521386
H      5.9239600515     1.1124659146    -0.7890673953
H      4.7537426778    -0.9562608789    -0.5564065400
H      2.9357324756    -1.5757804696    -2.0143828168
H      2.1745528678    -0.1540187434    -3.7733049888
H      2.0496121550     2.2328611750    -3.7075834905
H      0.6757765219     1.7154458384     1.7178787954
H      1.5226890013     0.2103457289     2.1197617334
H     -2.8780932736     2.9347876786    -2.3733780343
H     -1.2334061382     2.2338459088    -2.2730338346
H     -2.6618331326     1.2257219049    -1.8783913142
H     -3.8954384113     1.6154272149     0.3300483568
H     -4.1863333315     3.3308851134    -0.1109871862
H     -3.3543238066     2.9292748040     1.4201662081
H     -0.5759216696     4.1370945852    -0.7972659305
H     -1.3957397798     4.3902450352     0.7739583406
H     -2.2300864032     4.8182446093    -0.7516251965
H      0.7564040560    -1.6848796426     1.6798692470
H     -0.0608758117    -0.5979306385    -1.4662956050
H      0.0667981493    -1.9728125234    -3.5062025838
H      0.0839621406    -4.4653630133    -3.3502020120
H     -0.0475612362    -5.5539124392    -1.1059333365
H     -0.2180643537    -4.1676511413     0.9383506479
H     -0.0561605617    -1.3800862394     3.8576120118
H     -1.7638238158    -2.0172487107     5.5402720749
H     -3.9672773077    -2.9235036887     4.7966853616
H     -4.4370189079    -3.1777003765     2.3614078930
H     -2.7250265260    -2.5200772401     0.6850416561
