# Supplementary material for: Correlated shapeshifting and configurational isomerization
Source: Chem Sci. 2024 Aug 23;15(36):14618–24. doi: 10.1039/d4sc03699a (PMC11370815; doi:10.1039/d4sc03699a)
Supplement: SC-015-D4SC03699A-s002 [file SC-015-D4SC03699A-s002.zip › Optimsed_Geometries_SI/1b/xyz/e_c_1b_04.xyz]

63

C      1.6363846209     1.8975532757    -0.1120993033
C      1.6336720223     0.9802495194     1.0450320653
C      2.7349540426     0.4395806458     1.5972614219
C      4.1446034361     0.6888779123     1.1141354464
C      4.3061185601     0.1969676993    -0.3070522624
C      3.6111499240     0.6864335383    -1.3459754454
C      2.6002078885     1.7527015883    -1.2848652547
C      2.7151645372     2.9456661323    -0.3409350865
C      3.8587513060     3.1275452334     0.5658064409
C      4.5079563890     2.1524159782     1.2199331963
C      0.2670642877     0.6198357576     1.5687379996
N     -0.5026071562    -0.1480692716     0.6009091142
C     -1.6016470045     0.3387083351    -0.0448397296
O     -2.3524875175    -0.3347268706    -0.7164987847
O     -1.7244866768     1.6656661505     0.1412165081
C     -2.7857313761     2.4207840702    -0.4941057680
C     -2.6442064879     2.3373951159    -2.0101705482
C     -2.5307434709     3.8406021966    -0.0064282408
C     -4.1480135181     1.9295521181    -0.0178091552
C     -0.1041501975    -1.5470302725     0.4406558929
C     -0.0960801807    -2.0084480194    -1.0081237342
C      0.4642344489    -1.1720624677    -1.9804371137
C      0.5623323169    -1.5847980164    -3.3049168799
C      0.1083618909    -2.8503362447    -3.6809944170
C     -0.4373196605    -3.6936883652    -2.7167502400
C     -0.5370778012    -3.2760077353    -1.3884468514
C     -0.8193120411    -2.4583205710     1.4174977850
C     -2.2095797116    -2.6361020567     1.3773269171
C     -2.8391535861    -3.4623271688     2.3047226703
C     -2.0951751479    -4.1254817110     3.2831190256
C     -0.7132000214    -3.9582849737     3.3276930891
C     -0.0836347629    -3.1284151656     2.3987274019
H      0.6325608131     2.2223187660    -0.4026179307
H      2.6058336788    -0.2349564694     2.4532012580
H      4.8299810592     0.1175580136     1.7558643406
H      5.0294781713    -0.6053457256    -0.4900339342
H      3.7926253251     0.2610839558    -2.3391105018
H      2.1546990477     1.9983662329    -2.2539869033
H      2.3325797709     3.8789027935    -0.7655766422
H      4.1976090526     4.1607717528     0.7007692147
H      5.3517486128     2.4218697781     1.8648440766
H      0.3632248681     0.0205432866     2.4919961948
H     -0.3057247159     1.5237088797     1.8160108811
H     -3.3935873238     2.9889951218    -2.4912750958
H     -2.7906133526     1.3045910757    -2.3593358136
H     -1.6413687735     2.6796606572    -2.3206097505
H     -1.5245624229     4.1790620401    -0.3074132784
H     -2.5973534366     3.8897660675     1.0936114192
H     -3.2757434392     4.5318053869    -0.4342698720
H     -4.9385228828     2.5945412934    -0.4056916220
H     -4.3404438513     0.9046261530    -0.3665472420
H     -4.1938078048     1.9472834349     1.0847808804
H      0.9600076784    -1.5475028708     0.7364765831
H      0.8263070467    -0.1825370951    -1.6883953548
H      0.9986667175    -0.9138220042    -4.0516396512
H      0.1829439450    -3.1769517838    -4.7226292659
H     -0.7945974393    -4.6893632468    -2.9969718430
H     -0.9675479364    -3.9470599175    -0.6413326739
H     -2.7855521999    -2.1222552094     0.6035988193
H     -3.9248193329    -3.5938247902     2.2617923027
H     -2.5949000745    -4.7739541742     4.0092063323
H     -0.1195669130    -4.4736677433     4.0888204556
H      1.0040947600    -3.0006520162     2.4341374575
