# Supplementary material for: Correlated shapeshifting and configurational isomerization
Source: Chem Sci. 2024 Aug 23;15(36):14618–24. doi: 10.1039/d4sc03699a (PMC11370815; doi:10.1039/d4sc03699a)
Supplement: SC-015-D4SC03699A-s002 [file SC-015-D4SC03699A-s002.zip › Optimsed_Geometries_SI/1b/xyz/e_c_1b_05.xyz]

63

C      1.5194056677    -0.1470621148     1.0434680749
C      1.4653114391     0.1615872338    -0.3969623660
C      2.4424596010     0.7902201335    -1.0722440250
C      3.7516483121     1.2418195554    -0.4672206827
C      3.5323415598     2.2701434682     0.6188609988
C      2.8290507945     2.0257481197     1.7362974066
C      2.1669720252     0.7587702586     2.0780826383
C      2.7873166391    -0.6010714288     1.7517811406
C      4.0776351411    -0.7305074474     1.0610225977
C      4.5290569334     0.0644618613     0.0774252350
C      0.2551435953    -0.3413488683    -1.1542293729
N     -1.0314122136    -0.1512287275    -0.5047900572
C     -1.4897537647     1.0928460853    -0.1564846506
O     -2.4947801500     1.2903349058     0.4962475875
O     -0.6830317262     2.0345511977    -0.6462827159
C     -0.8243437531     3.4287066178    -0.2731281184
C     -2.1459784099     3.9754983097    -0.7994480549
C     -0.7003588587     3.5762354005     1.2389918613
C      0.3565395025     4.0889165699    -0.9704798153
C     -1.8833538031    -1.2930993692    -0.1873895365
C     -1.2643820146    -2.1259453043     0.9207081598
C     -0.3651891355    -3.1682818425     0.6716284648
C      0.2871806342    -3.8112288247     1.7232033741
C      0.0443782040    -3.4245365802     3.0406665306
C     -0.8607714790    -2.3946243061     3.3011553284
C     -1.5095777538    -1.7528146460     2.2479991461
C     -2.3163646663    -2.0648573412    -1.4219208457
C     -2.3215555317    -1.4576520112    -2.6819567325
C     -2.7940252588    -2.1379192233    -3.8034048630
C     -3.2783075403    -3.4392140170    -3.6829421466
C     -3.2925824628    -4.0494238522    -2.4292582480
C     -2.8167487212    -3.3681952137    -1.3106704461
H      0.6222709495    -0.6422920381     1.4185878719
H      2.2907654891     0.9858804396    -2.1407122864
H      4.3486505520     1.7078844523    -1.2639373307
H      3.9866576059     3.2587872949     0.4870019423
H      2.7352421040     2.8270951881     2.4781536339
H      1.6309539839     0.7792491268     3.0320518969
H      2.6064797347    -1.3638627579     2.5150429417
H      4.7138080364    -1.5581886355     1.3943923263
H      5.5144635532    -0.1404429498    -0.3560491704
H      0.2548002881     0.1174440410    -2.1576905090
H      0.3584712774    -1.4289845540    -1.3073530583
H     -2.2048712551     5.0601032869    -0.6042971099
H     -2.2159410919     3.8179121816    -1.8898192544
H     -2.9971108866     3.4767598640    -0.3125264433
H     -1.5408977827     3.0874511611     1.7540776951
H     -0.6930812725     4.6465050230     1.5073515592
H      0.2470409092     3.1261322400     1.5813381474
H      0.3534431883     5.1749094498    -0.7781339296
H      0.2993945127     3.9237233378    -2.0597707681
H      1.3026263777     3.6596806739    -0.6006358829
H     -2.7888065338    -0.8287134314     0.2337021527
H     -0.1719765586    -3.4866984624    -0.3571730671
H      0.9926169917    -4.6197998330     1.5096499671
H      0.5558675906    -3.9299493847     3.8654293911
H     -1.0637644955    -2.0896442575     4.3322130339
H     -2.2006329101    -0.9275491207     2.4470332026
H     -1.9582266165    -0.4317791892    -2.7841563397
H     -2.7855219890    -1.6430004046    -4.7792462059
H     -3.6480368362    -3.9749043903    -4.5622927336
H     -3.6786302954    -5.0672640109    -2.3181353550
H     -2.8379784260    -3.8572719397    -0.3328191851
