# Supplementary material for: Correlated shapeshifting and configurational isomerization
Source: Chem Sci. 2024 Aug 23;15(36):14618–24. doi: 10.1039/d4sc03699a (PMC11370815; doi:10.1039/d4sc03699a)
Supplement: SC-015-D4SC03699A-s002 [file SC-015-D4SC03699A-s002.zip › Optimsed_Geometries_SI/1b/xyz/e_c_1b_06.xyz]

63

C      1.8476088654    -1.2202466808     0.2082113453
C      1.3622912431     0.0395436626     0.8058832594
C      2.0621760553     1.1887927987     0.8175016050
C      3.4307541418     1.3700358246     0.2038584019
C      4.4402604601     0.4815727303     0.8951734061
C      4.3573065509    -0.8583304060     0.9114750545
C      3.3057782236    -1.6658695129     0.2778501890
C      2.6765040732    -1.2913822864    -1.0616908814
C      3.0767337093    -0.0921338289    -1.8121671816
C      3.4091494749     1.0956933522    -1.2823850283
C      0.0075394974    -0.0156794150     1.4795650178
N     -1.1531933745     0.1131672179     0.6039582025
C     -1.6665870167     1.3376313968     0.2631875489
O     -2.6432420590     1.4791633554    -0.4413600751
O     -0.9611879858     2.3373235353     0.8096980992
C     -1.2517591586     3.7191277402     0.4804449080
C     -2.6445126102     4.0966518578     0.9723471961
C     -1.0894882882     3.9397458449    -1.0195638633
C     -0.1881457720     4.4914438559     1.2493753312
C     -1.8341266668    -1.0312805044     0.0021446158
C     -1.3949805497    -1.3278945920    -1.4232414599
C     -0.4090971336    -0.5832040104    -2.0703892420
C     -0.0738030188    -0.8497828270    -3.3989861696
C     -0.7202950596    -1.8647056458    -4.0996410116
C     -1.7172791470    -2.6073868108    -3.4644142487
C     -2.0532219976    -2.3351029391    -2.1415897838
C     -1.8239275372    -2.2272442180     0.9388109871
C     -2.5550578612    -2.1390166761     2.1304086987
C     -2.5548924447    -3.1835001970     3.0500311968
C     -1.8231893664    -4.3436735938     2.7890831804
C     -1.1002679117    -4.4468587951     1.6031457419
C     -1.1012092596    -3.3955170964     0.6846358835
H      1.1415582493    -2.0490114368     0.3103122376
H      1.6144857131     2.0547326644     1.3153535589
H      3.7331192048     2.4162301355     0.3550123702
H      5.2799868683     0.9644469042     1.4075115161
H      5.1355985760    -1.4215233423     1.4386781078
H      3.4262542195    -2.7440732802     0.4214638303
H      2.4303866257    -2.1482054169    -1.6959423720
H      3.1040657212    -0.2028277373    -2.9018047131
H      3.6942319553     1.9121167045    -1.9555510460
H     -0.0560193288     0.7858323616     2.2268244452
H     -0.0959042053    -0.9715618536     2.0174233225
H     -2.7352319924     3.8887682821     2.0527280294
H     -3.4162623163     3.5278397739     0.4335926894
H     -2.8157890532     5.1752213667     0.8136924583
H     -1.8522995254     3.3839974512    -1.5845205500
H     -0.0896583555     3.6027640659    -1.3450101420
H     -1.1851355869     5.0144838995    -1.2509310943
H     -0.2497915985     4.2648959352     2.3272519269
H      0.8209353870     4.2242604525     0.8929920661
H     -0.3304855739     5.5760496170     1.1102345797
H     -2.8851775790    -0.7077665896    -0.0837927808
H      0.1098556244     0.2167079709    -1.5356350142
H      0.7000042652    -0.2494773599    -3.8867140417
H     -0.4571208822    -2.0722342250    -5.1412455711
H     -2.2425164829    -3.3997114138    -4.0064867185
H     -2.8427342752    -2.9157869361    -1.6532357482
H     -3.1257696566    -1.2277208736     2.3376154006
H     -3.1334703555    -3.0952370086     3.9744897987
H     -1.8226470871    -5.1679689703     3.5084784314
H     -0.5285005556    -5.3541163179     1.3859505725
H     -0.5426020753    -3.4922079596    -0.2500954731
