# Supplementary material for: Correlated shapeshifting and configurational isomerization
Source: Chem Sci. 2024 Aug 23;15(36):14618–24. doi: 10.1039/d4sc03699a (PMC11370815; doi:10.1039/d4sc03699a)
Supplement: SC-015-D4SC03699A-s002 [file SC-015-D4SC03699A-s002.zip › Optimsed_Geometries_SI/1b/xyz/e_c_1b_07.xyz]

63

C      1.8917295154     1.0678618570    -0.2968347540
C      1.3738644791     0.0485859733     0.6368662445
C      2.1470519909    -0.8142859841     1.3182732201
C      3.6567650320    -0.8456442542     1.2629929223
C      4.1656279933    -1.1382851632    -0.1286262844
C      3.9119451203    -0.3579815753    -1.1891229423
C      3.1101335378     0.8745829425    -1.1792890975
C      3.1599037108     1.8691819254    -0.0181614362
C      3.9909693202     1.6467004490     1.1729116676
C      4.2278064594     0.4631813722     1.7619068692
C     -0.1169595842     0.0828204365     0.8963085884
N     -0.9672903852     0.0431244802    -0.2839979260
C     -1.4994455025     1.1585308724    -0.8712254975
O     -2.2323034385     1.1308125290    -1.8366022608
O     -1.0980149107     2.2747358885    -0.2421956951
C     -1.4781719942     3.5902677259    -0.7152919696
C     -2.9916514938     3.7559375646    -0.6426725078
C     -0.9434981112     3.8134947536    -2.1260283625
C     -0.7851460791     4.5179752453     0.2735209049
C     -1.4206393106    -1.2423349439    -0.7979653971
C     -2.6414226146    -1.7737413929    -0.0633333496
C     -3.2182954416    -2.9793214618    -0.4835451035
C     -4.3532406068    -3.4847034054     0.1428505822
C     -4.9352465509    -2.7911932936     1.2059986694
C     -4.3752640330    -1.5874475985     1.6252219713
C     -3.2382916833    -1.0819529802     0.9915704362
C     -0.2693164727    -2.2302733134    -0.8700821338
C      0.6608680376    -2.1028361256    -1.9065175919
C      1.7600796931    -2.9517363470    -1.9842398404
C      1.9480694754    -3.9410799546    -1.0188652728
C      1.0266284831    -4.0761620048     0.0173915941
C     -0.0780627408    -3.2276670985     0.0883701782
H      1.1065786379     1.6646065267    -0.7649596479
H      1.6565829079    -1.5340098903     1.9838126336
H      4.0014143022    -1.6492146892     1.9290526872
H      4.7768932838    -2.0367656549    -0.2683240029
H      4.3304092432    -0.6447961488    -2.1605196988
H      3.0187118746     1.3507942128    -2.1606138785
H      3.0966820050     2.9171692150    -0.3282512782
H      4.4506788778     2.5431648466     1.6041640309
H      4.8699232570     0.4359636209     2.6495521150
H     -0.3620983780     1.0034980805     1.4487283463
H     -0.3887782992    -0.7665332887     1.5441368010
H     -3.3474458654     3.5362909593     0.3788801192
H     -3.4948678120     3.0775420052    -1.3471952363
H     -3.2659013104     4.7965997312    -0.8866705421
H     -1.1519889164     4.8493692175    -2.4435771900
H      0.1501861977     3.6621529093    -2.1508120955
H     -1.4159684877     3.1205506821    -2.8378109858
H     -1.1442304430     4.3263050035     1.2987469491
H     -0.9909359032     5.5711466399     0.0198725979
H      0.3062813781     4.3563826808     0.2545482695
H     -1.7447307777    -1.0319694258    -1.8293762877
H     -2.7646511095    -3.5303930511    -1.3134681974
H     -4.7900778659    -4.4268233610    -0.2022272471
H     -5.8267187891    -3.1875785580     1.7011341100
H     -4.8266428409    -1.0292597741     2.4510543157
H     -2.8169403040    -0.1275518569     1.3188241584
H      0.5218095844    -1.3168861102    -2.6561042432
H      2.4791026027    -2.8376920266    -2.8002986371
H      2.8138959754    -4.6076444530    -1.0764397965
H      1.1651786326    -4.8510999012     0.7775882305
H     -0.8015692501    -3.3444861081     0.9005081753
