# Supplementary material for: Correlated shapeshifting and configurational isomerization
Source: Chem Sci. 2024 Aug 23;15(36):14618–24. doi: 10.1039/d4sc03699a (PMC11370815; doi:10.1039/d4sc03699a)
Supplement: SC-015-D4SC03699A-s002 [file SC-015-D4SC03699A-s002.zip › Optimsed_Geometries_SI/1b/xyz/e_d_1b_01.xyz]

63

C     -1.0618034233    -1.2883640823    -0.1329291387
C     -2.4952893178    -1.0756591518    -0.4170742020
C     -3.5436761581    -1.7102833521     0.1295268825
C     -3.4309001525    -2.7968191226     1.1726187018
C     -2.6757720731    -3.9768569053     0.6051724939
C     -1.4111037172    -3.9012972637     0.1619608691
C     -0.5558525439    -2.7066570004     0.1771137295
C     -0.6091843435    -1.6637858265     1.2766213744
C     -1.5203030072    -1.7532771249     2.4270996547
C     -2.7635360490    -2.2575788455     2.4162887039
C     -0.1102366128    -0.4077391959    -0.9612199730
N      0.6644076215     0.5835426878    -0.2374578400
C      1.9087648551     0.3258648714     0.2696294961
O      2.5833774859     1.1437029903     0.8570436966
O      2.2701846927    -0.9468022515     0.0350769132
C      3.5393855419    -1.4675815570     0.5072711164
C      3.5930679813    -1.4102215885     2.0300988233
C      3.5190739740    -2.9124146637     0.0274254458
C      4.6903300770    -0.7038885047    -0.1375572647
C      0.1968956936     1.9602510452    -0.1368889384
C     -1.2877124616     2.0082308840     0.1872866034
C     -1.7067036283     1.6095004505     1.4612659381
C     -3.0559433264     1.5997129237     1.7984513991
C     -4.0114891176     2.0025879269     0.8648392605
C     -3.6058589803     2.4062545518    -0.4050890466
C     -2.2517206862     2.4045649478    -0.7432114000
C      0.5953880742     2.8083295137    -1.3334158842
C      1.2135632585     2.2676298372    -2.4613827655
C      1.5796609637     3.0822854607    -3.5348434315
C      1.3365668880     4.4523104707    -3.4905659065
C      0.7288385666     5.0051264175    -2.3613686651
C      0.3640073476     4.1894538166    -1.2948226999
H     -2.7132456936    -0.2989417824    -1.1579159747
H     -4.5482562501    -1.4177092376    -0.1959171551
H     -4.4439883023    -3.1298370746     1.4395995135
H     -3.2020711721    -4.9357179310     0.5372249744
H     -0.9503183793    -4.8060922962    -0.2508648484
H      0.4573351287    -2.8761281697    -0.1993226379
H      0.3731867292    -1.2595551168     1.5296722316
H     -1.1206215290    -1.3743986032     3.3749561374
H     -3.3362198318    -2.2689916080     3.3507742280
H     -0.7110740205     0.1333655481    -1.7088795391
H      0.5936141884    -1.0417855807    -1.5180960305
H      4.5140023472    -1.9012538847     2.3879482192
H      2.7300168103    -1.9447993367     2.4640827828
H      3.5847637205    -0.3683255395     2.3824415776
H      2.6777520003    -3.4617187208     0.4826888182
H      4.4577509468    -3.4191587111     0.3063420877
H      3.4109381218    -2.9540256702    -1.0695745321
H      4.6993422753     0.3448709076     0.1933583721
H      5.6495428958    -1.1752114891     0.1366509460
H      4.5956044501    -0.7302312370    -1.2370131519
H      0.7359717816     2.3758792369     0.7291922226
H     -0.9586550128     1.2913291085     2.1939710345
H     -3.3638327155     1.2684145096     2.7940426870
H     -5.0733829081     1.9983766002     1.1282239220
H     -4.3479915309     2.7226860800    -1.1443159475
H     -1.9411880381     2.7216190323    -1.7426309314
H      1.4273898335     1.1962918975    -2.5003289929
H      2.0639353905     2.6384916029    -4.4099580281
H      1.6249690630     5.0917872573    -4.3301034312
H      0.5418830358     6.0820956302    -2.3103397959
H     -0.1135867575     4.6285532191    -0.4128717039
