# Supplementary material for: Correlated shapeshifting and configurational isomerization
Source: Chem Sci. 2024 Aug 23;15(36):14618–24. doi: 10.1039/d4sc03699a (PMC11370815; doi:10.1039/d4sc03699a)
Supplement: SC-015-D4SC03699A-s002 [file SC-015-D4SC03699A-s002.zip › Optimsed_Geometries_SI/1b/xyz/e_d_1b_02.xyz]

63

C      2.0798306031    -0.3493541002     0.1152673564
C      2.8238572543    -1.5510195273     0.5419556130
C      3.6418044742    -2.3153125367    -0.1982699868
C      3.9505742621    -2.0620540237    -1.6550796293
C      2.6866616107    -2.1465446936    -2.4796665635
C      1.6280981924    -1.3424504078    -2.2932939989
C      1.5227430017    -0.2602429993    -1.3044630251
C      2.6992516044     0.6105072253    -0.9089521649
C      4.0458492978     0.4447609144    -1.4734721228
C      4.6212865908    -0.7173212997    -1.8204511144
C      1.2564836337     0.2995994103     1.2399311403
N     -0.1435523527     0.5519728814     0.9568603787
C     -0.9963464724    -0.4999065542     0.7448856628
O     -2.1391241952    -0.3899328887     0.3563600200
O     -0.3874064005    -1.6521735847     1.0446449000
C     -1.0287686506    -2.9339452355     0.8181177682
C      0.0466404001    -3.9303122432     1.2274088217
C     -1.3647628345    -3.0941573657    -0.6594562933
C     -2.2589699422    -3.0595583090     1.7091214790
C     -0.6297763278     1.9267083640     0.8197113731
C     -1.9103047891     2.1789427007     1.6046508960
C     -2.0945552311     1.5623107495     2.8473667628
C     -3.2197314148     1.8346229992     3.6190126841
C     -4.1802889519     2.7390523239     3.1640782782
C     -3.9984640480     3.3673194114     1.9349788737
C     -2.8705618531     3.0900047133     1.1614719337
C     -0.6496926328     2.4169272541    -0.6173686371
C     -1.5303889104     1.8862943274    -1.5714217030
C     -1.4851712154     2.3268282721    -2.8916409951
C     -0.5705050468     3.3072637911    -3.2814690826
C      0.2959344385     3.8526220556    -2.3374925819
C      0.2518722137     3.4080285387    -1.0155354661
H      2.6688800698    -1.8436197310     1.5870360772
H      4.1134637114    -3.1818757482     0.2789501629
H      4.6443283318    -2.8404612090    -2.0032106533
H      2.6388900691    -2.9083741874    -3.2661236188
H      0.7540545715    -1.4711615028    -2.9413349441
H      0.5824637910     0.2949807723    -1.3602127744
H      2.4149485645     1.6545506219    -0.7378420599
H      4.6135573014     1.3702143044    -1.6226553153
H      5.6352545198    -0.7000840560    -2.2357559167
H      1.3256565256    -0.3512014242     2.1263734588
H      1.7045646681     1.2661527329     1.5176321548
H      0.9455838903    -3.7993584313     0.6018608067
H      0.3314524087    -3.7779281092     2.2824819009
H     -0.3259453123    -4.9615642013     1.1102023773
H     -1.7352737879    -4.1165765014    -0.8460421239
H     -0.4572150530    -2.9367361817    -1.2671167512
H     -2.1371102716    -2.3747014083    -0.9692106979
H     -3.0237777065    -2.3206481418     1.4274456800
H     -2.6855514028    -4.0728961459     1.6150635597
H     -1.9811518150    -2.8995886020     2.7654073167
H      0.1417195368     2.5302992067     1.3270237687
H     -1.3484391612     0.8480481710     3.2090392664
H     -3.3497634677     1.3339975502     4.5833915009
H     -5.0675262279     2.9515836279     3.7679535799
H     -4.7427858204     4.0799765206     1.5669285913
H     -2.7422100844     3.5876640393     0.1971314389
H     -2.2434263068     1.1195555371    -1.2602886424
H     -2.1751839121     1.9003303521    -3.6261966555
H     -0.5377466426     3.6487584045    -4.3204142016
H      1.0117242036     4.6272441573    -2.6284010378
H      0.9340495003     3.8439394199    -0.2769048253
