# Supplementary material for: Correlated shapeshifting and configurational isomerization
Source: Chem Sci. 2024 Aug 23;15(36):14618–24. doi: 10.1039/d4sc03699a (PMC11370815; doi:10.1039/d4sc03699a)
Supplement: SC-015-D4SC03699A-s002 [file SC-015-D4SC03699A-s002.zip › Optimsed_Geometries_SI/1b/xyz/e_d_1b_03.xyz]

63

C      2.1182099982    -0.3903609012    -0.2537448618
C      2.2777570790    -1.7214047276     0.3655844156
C      3.0702442183    -2.0519482084     1.3960196814
C      3.9755339306    -1.0773149827     2.1112772263
C      5.0023746150    -0.5376114010     1.1409257712
C      4.6887814680     0.1589166176     0.0368887378
C      3.3358234679     0.5325305889    -0.3997533684
C      2.2250788375     0.8832312760     0.5790673415
C      2.4085726879     0.8858599441     2.0380104271
C      3.1762712634     0.0399993091     2.7404711168
C      1.0990386017    -0.3170934671    -1.3841439711
N     -0.2848320004    -0.2368307617    -0.9504580294
C     -0.9456022003     0.9556700915    -0.8211850651
O     -2.0117782993     1.0797623935    -0.2622423645
O     -0.2637146023     1.9596013028    -1.4002342655
C     -0.7720177468     3.3173055045    -1.3879402420
C     -2.1055267103     3.3849444308    -2.1235071008
C     -0.8813078651     3.8256387696     0.0458290899
C      0.2999946376     4.0860432482    -2.1486108661
C     -0.9583478152    -1.4624771740    -0.5303397008
C     -0.8462372555    -1.7813117912     0.9488414597
C     -0.6867250665    -0.7997557861     1.9269511265
C     -0.5471968550    -1.1535791175     3.2685533385
C     -0.5750821533    -2.4922742089     3.6515016074
C     -0.7481491924    -3.4808341406     2.6814938043
C     -0.8809105963    -3.1240647294     1.3428129726
C     -2.3735033023    -1.5526417022    -1.0900242491
C     -2.5401744550    -1.5154920397    -2.4782356492
C     -3.8074150793    -1.6113060548    -3.0471775265
C     -4.9291062718    -1.7528086704    -2.2293853000
C     -4.7693760972    -1.7933349121    -0.8453774897
C     -3.4993163108    -1.6917732809    -0.2790509698
H      1.6887338862    -2.5242834540    -0.0899879378
H      3.0739820388    -3.0944345014     1.7327172410
H      4.5039866594    -1.6163977439     2.9102747273
H      6.0583802311    -0.7450165902     1.3481160626
H      5.5043412084     0.4956486776    -0.6129343366
H      3.3183643720     1.1324504335    -1.3159736638
H      1.5682325185     1.6788904842     0.2161465359
H      1.8553764704     1.6609182434     2.5808020928
H      3.2207447521     0.1486190041     3.8298592412
H      1.2063480501    -1.2083717448    -2.0285836860
H      1.3003427884     0.5620390259    -2.0079271972
H     -2.4243099441     4.4370500645    -2.2194453040
H     -2.0015345900     2.9617917887    -3.1375822532
H     -2.8806366632     2.8218550470    -1.5836724239
H      0.0889216549     3.7260982167     0.5638297548
H     -1.1565922992     4.8940787960     0.0411263187
H     -1.6449997790     3.2652573365     0.6050853886
H      1.2744974499     4.0037428800    -1.6375287760
H      0.0300225979     5.1528538486    -2.2171120969
H      0.4090375647     3.6848936071    -3.1703375320
H     -0.3986526537    -2.2611024169    -1.0485010692
H     -0.6682950675     0.2524645508     1.6413104873
H     -0.4067310310    -0.3704855520     4.0194886873
H     -0.4604926398    -2.7679168067     4.7041455672
H     -0.7711259741    -4.5362916687     2.9694991813
H     -1.0065335359    -3.9035106459     0.5828455170
H     -1.6613195038    -1.4014504698    -3.1223302353
H     -3.9202993957    -1.5804675696    -4.1352829535
H     -5.9267382984    -1.8309093107    -2.6719317992
H     -5.6439330336    -1.8966132950    -0.1959010967
H     -3.3804777640    -1.7066866542     0.8069684613
