# Supplementary material for: Correlated shapeshifting and configurational isomerization
Source: Chem Sci. 2024 Aug 23;15(36):14618–24. doi: 10.1039/d4sc03699a (PMC11370815; doi:10.1039/d4sc03699a)
Supplement: SC-015-D4SC03699A-s002 [file SC-015-D4SC03699A-s002.zip › Optimsed_Geometries_SI/1b/xyz/e_d_1b_04.xyz]

63

C      2.0947617606     0.1406102272     0.4687019865
C      2.0607085044     0.9376082527    -0.7739889780
C      2.9448141203     0.9046755279    -1.7825367275
C      4.1602858148     0.0077939595    -1.8113292179
C      5.0841459310     0.3456656260    -0.6627628594
C      4.7291551467     0.2567344938     0.6280749594
C      3.4260347142    -0.1963458909     1.1386271902
C      2.6162779308    -1.2950739392     0.4659228647
C      3.0498990240    -1.9873922402    -0.7562577002
C      3.7354051891    -1.4422329196    -1.7719031810
C      0.9468451877     0.4351860074     1.4224117895
N     -0.3631813258     0.1299552487     0.8804922931
C     -1.1852258835     1.0787908458     0.3313798752
O     -2.1950072251     0.8201747379    -0.2834629233
O     -0.7242234608     2.3184190590     0.5633905088
C     -1.4576774397     3.4872453296     0.1181140918
C     -0.5803837711     4.6383253368     0.5914728015
C     -1.5739984567     3.4949768618    -1.4022722389
C     -2.8207691255     3.5315627756     0.7990537597
C     -0.7820453319    -1.2684358587     0.8509451840
C     -2.2218089269    -1.4376983038     1.3244810212
C     -3.2158288710    -2.0143943364     0.5345373762
C     -4.5132349733    -2.1567294043     1.0245050639
C     -4.8334757918    -1.7210301321     2.3091473296
C     -3.8446363004    -1.1418155830     3.1050885017
C     -2.5486865040    -1.0061950502     2.6141505176
C     -0.4547662306    -2.0134009039    -0.4290117405
C     -0.2746666964    -3.4001819180    -0.3617157722
C      0.0303776178    -4.1393991173    -1.5016648915
C      0.1700446649    -3.4951070906    -2.7317307894
C     -0.0053639396    -2.1152923635    -2.8062940282
C     -0.3214858421    -1.3796124509    -1.6642916181
H      1.2213585641     1.6369809989    -0.8514476119
H      2.7832123685     1.5713713291    -2.6373403169
H      4.7005028085     0.1850361648    -2.7521275018
H      6.0952727057     0.6908841510    -0.9065602884
H      5.4668010864     0.5310935400     1.3905074225
H      3.3655514334    -0.2157265567     2.2323135515
H      2.0971286967    -1.9492833498     1.1737089947
H      2.7540077918    -3.0389380521    -0.8311116591
H      3.9801871318    -2.0697861185    -2.6360210790
H      0.9603947778     1.4981222033     1.6991026503
H      1.0830721968    -0.1499593297     2.3494902295
H     -0.4588383214     4.6056929551     1.6873044819
H      0.4197703238     4.5777148331     0.1298254240
H     -1.0362232411     5.6041210680     0.3171120860
H     -0.5736017601     3.4185226795    -1.8636310949
H     -2.1950783256     2.6587837691    -1.7548181036
H     -2.0304303346     4.4436142575    -1.7329144226
H     -3.3339769970     4.4752852105     0.5469033743
H     -3.4479002129     2.6863608850     0.4789350519
H     -2.6984722331     3.4876504809     1.8950324160
H     -0.1686039322    -1.7443825982     1.6357262760
H     -2.9749232079    -2.3395248835    -0.4803373757
H     -5.2841885685    -2.6044282425     0.3900939004
H     -5.8530100931    -1.8315935188     2.6906827911
H     -4.0834887111    -0.7976088040     4.1160799183
H     -1.7754550802    -0.5470010526     3.2400533506
H     -0.3777449500    -3.9090644800     0.6031907254
H      0.1671320976    -5.2226375939    -1.4279906683
H      0.4187558503    -4.0690403127    -3.6293933370
H      0.1085048670    -1.5985363520    -3.7637072540
H     -0.4620032416    -0.3011070678    -1.7399343801
