# Supplementary material for: Correlated shapeshifting and configurational isomerization
Source: Chem Sci. 2024 Aug 23;15(36):14618–24. doi: 10.1039/d4sc03699a (PMC11370815; doi:10.1039/d4sc03699a)
Supplement: SC-015-D4SC03699A-s002 [file SC-015-D4SC03699A-s002.zip › Optimsed_Geometries_SI/1b/xyz/e_d_1b_05.xyz]

63

C      1.4365300316     0.1819413980    -0.6833434873
C      1.7519926710     1.3675152358     0.1377613846
C      2.9378884647     1.6860865624     0.6811166453
C      4.1905758433     0.8563517391     0.5259779004
C      3.9876985284    -0.5183949334     1.1213156020
C      3.0587380812    -1.3843935450     0.6884729982
C      2.1127229660    -1.1607882181    -0.4142797922
C      2.4689032337    -0.3732888761    -1.6664231281
C      3.7923624774     0.2318552573    -1.8786944299
C      4.5772528436     0.7714409081    -0.9334158689
C      0.0056270017     0.1142924012    -1.1964673932
N     -1.0433446088     0.0945185279    -0.1875389346
C     -1.7510894714     1.2216411383     0.1522545171
O     -2.6950556239     1.2234377842     0.9128836411
O     -1.2659429944     2.3072900161    -0.4655199012
C     -1.8362150352     3.6237588055    -0.2520246687
C     -0.9703969558     4.5127842609    -1.1340050147
C     -1.6980346181     4.0205041493     1.2133072061
C     -3.2859543060     3.6485906744    -0.7213095871
C     -1.5600179892    -1.1649066631     0.3524838166
C     -1.7367468532    -2.1814869702    -0.7652111010
C     -0.9238140908    -3.3069573566    -0.9236720555
C     -1.0973010162    -4.1639716928    -2.0120807147
C     -2.0889845382    -3.9078507353    -2.9564305561
C     -2.9121636163    -2.7905420974    -2.8036933346
C     -2.7355828512    -1.9391995009    -1.7168256082
C     -0.8339044837    -1.6760779655     1.5845727827
C      0.1792278249    -0.9499268298     2.2092492830
C      0.7859283663    -1.4250595845     3.3729290638
C      0.3792887988    -2.6311462188     3.9366894819
C     -0.6501441872    -3.3557962536     3.3323791724
C     -1.2517369464    -2.8794620885     2.1712581149
H      0.9139663454     2.0526789523     0.2963633009
H      3.0090886105     2.6120106900     1.2635300101
H      5.0057727734     1.3527289066     1.0713729006
H      4.6297097546    -0.8105454249     1.9600161161
H      2.9707325660    -2.3512160641     1.1952554550
H      1.4568720447    -2.0132925225    -0.6112107624
H      2.0193272140    -0.7784563605    -2.5794618570
H      4.1553875279     0.2237908830    -2.9125754589
H      5.5480606490     1.1851243546    -1.2288720323
H     -0.1784903051     0.9768859887    -1.8518145587
H     -0.1075654330    -0.7916653446    -1.8130460960
H     -1.3003564007     5.5622053315    -1.0593225106
H      0.0871822515     4.4525588501    -0.8260401400
H     -1.0406587584     4.1961555083    -2.1883522679
H     -2.2970983892     3.3598863553     1.8572177088
H     -0.6410063413     3.9628523556     1.5266453457
H     -2.0398885452     5.0605958500     1.3504417230
H     -3.9133920195     2.9991961637    -0.0932499365
H     -3.6754763811     4.6797768094    -0.6721564831
H     -3.3518366377     3.3065525722    -1.7687468185
H     -2.5720518243    -0.9009140147     0.7006406617
H     -0.1523747351    -3.5259579083    -0.1806158457
H     -0.4500268933    -5.0395794564    -2.1197779555
H     -2.2256409572    -4.5801341071    -3.8086707205
H     -3.7006243560    -2.5846274475    -3.5338747404
H     -3.3795840638    -1.0611033212    -1.5993623040
H      0.5083953924    -0.0004905433     1.7828078195
H      1.5893729529    -0.8416952574     3.8319804347
H      0.8561191460    -3.0051828175     4.8477208754
H     -0.9900840948    -4.2985596165     3.7719813272
H     -2.0621450387    -3.4523366939     1.7094577754
