# Supplementary material for: Correlated shapeshifting and configurational isomerization
Source: Chem Sci. 2024 Aug 23;15(36):14618–24. doi: 10.1039/d4sc03699a (PMC11370815; doi:10.1039/d4sc03699a)
Supplement: SC-015-D4SC03699A-s002 [file SC-015-D4SC03699A-s002.zip › Optimsed_Geometries_SI/1b/xyz/e_d_1b_06.xyz]

63

C      1.9266999190    -0.3976186232    -0.9020168960
C      2.1304256170    -0.9665915544     0.4448748652
C      3.2767622522    -1.0061178454     1.1407538853
C      4.5918437626    -0.4579555782     0.6381660266
C      5.0185430403    -1.1784229216    -0.6205875355
C      4.2971744368    -1.1879359781    -1.7517042256
C      3.0134556093    -0.5016338165    -1.9660129628
C      2.6931803556     0.8534686651    -1.3506554689
C      3.6312727162     1.5804405774    -0.4830749485
C      4.4796232999     1.0308567180     0.4007199240
C      0.5092094210    -0.5501888515    -1.4371151521
N     -0.5261553607    -0.0632351096    -0.5499511489
C     -1.3941529852    -0.8857368202     0.1155673243
O     -2.3648555388    -0.4883371053     0.7189331688
O     -1.0237685772    -2.1726222820     0.0116752458
C     -1.7747999045    -3.2270671813     0.6649145832
C     -0.9945788442    -4.4800364302     0.2915295259
C     -3.1918932034    -3.2884760229     0.1062846079
C     -1.7605789920    -3.0159308821     2.1749683451
C     -0.6774944694     1.3820447914    -0.4002312853
C     -0.6016069735     1.8202901122     1.0569752595
C      0.6565633047     1.8982830870     1.6622122691
C      0.7824876435     2.2623174742     3.0016757578
C     -0.3540982866     2.5615822887     3.7512980321
C     -1.6126037901     2.4901881176     3.1529153187
C     -1.7366627946     2.1181626503     1.8157656938
C     -1.8437609557     1.9621121944    -1.1841278193
C     -2.6627640552     1.1766904834    -1.9960656835
C     -3.6905448072     1.7534358880    -2.7428335431
C     -3.9100061679     3.1279651345    -2.6929053593
C     -3.0902732330     3.9235396861    -1.8911461612
C     -2.0667464419     3.3442400351    -1.1462187439
H      1.2336064820    -1.3917984731     0.9065153530
H      3.2622268820    -1.4602087555     2.1378888349
H      5.3561025342    -0.6276252613     1.4096494474
H      5.9671176896    -1.7264548700    -0.5974983688
H      4.6862039029    -1.7429416560    -2.6125768399
H      2.6133230182    -0.6234192934    -2.9786400626
H      2.1193293913     1.5043699516    -2.0191034853
H      3.6176098552     2.6716607292    -0.5815797292
H      5.1246144670     1.6924044548     0.9899315800
H      0.4255152574    -0.0163108483    -2.4024115362
H      0.3099719630    -1.6125771446    -1.6309353767
H      0.0458345480    -4.4076246805     0.6509390446
H     -0.9741385760    -4.6111900623    -0.8037034879
H     -1.4624371824    -5.3705971020     0.7430719354
H     -3.7550674753    -2.3785289702     0.3606794623
H     -3.1635849472    -3.3967648934    -0.9919904097
H     -3.7179890550    -4.1638633662     0.5239123796
H     -2.2423216588    -3.8732218568     2.6754938156
H     -0.7209500697    -2.9443593382     2.5393019342
H     -2.2955687328    -2.0945743764     2.4481068807
H      0.2311434969     1.7916949276    -0.8683643189
H      1.5555334717     1.6616670755     1.0840327938
H      1.7764392922     2.3149728456     3.4562508748
H     -0.2605050841     2.8514294580     4.8025294753
H     -2.5102399536     2.7185953101     3.7356035886
H     -2.7234021500     2.0432317731     1.3549749202
H     -2.5005719315     0.0975485159    -2.0449804346
H     -4.3267166412     1.1180780407    -3.3665659336
H     -4.7177953958     3.5800808327    -3.2761080504
H     -3.2500904578     5.0051003505    -1.8443528130
H     -1.4330783432     3.9735195792    -0.5131353731
