# Supplementary material for: Correlated shapeshifting and configurational isomerization
Source: Chem Sci. 2024 Aug 23;15(36):14618–24. doi: 10.1039/d4sc03699a (PMC11370815; doi:10.1039/d4sc03699a)
Supplement: SC-015-D4SC03699A-s002 [file SC-015-D4SC03699A-s002.zip › Optimsed_Geometries_SI/1b/xyz/e_d_1b_07.xyz]

63

C      2.1179854759     0.0790235614     0.6773954079
C      2.7932295532    -1.2314114085     0.7579853793
C      3.9146146105    -1.6153805959     0.1259200334
C      4.7059914328    -0.7270924526    -0.8053050475
C      3.8631596505    -0.2992726286    -1.9845318718
C      2.7311036720     0.4114125104    -1.8672277778
C      2.1384016503     0.8963215910    -0.6120357777
C      2.9644644000     1.3602118955     0.5732105203
C      4.4337735894     1.3604066481     0.5728701093
C      5.2280442595     0.4638370084    -0.0337280207
C      0.8295707653     0.1951278731     1.4903143194
N     -0.3927481357    -0.0881287374     0.7627527674
C     -1.2407196724     0.8925952996     0.3322064472
O     -2.3243330013     0.6800432890    -0.1627009592
O     -0.7141756891     2.1147914120     0.5355708586
C     -1.4423477119     3.3168428176     0.1823682980
C     -2.7402559717     3.3965950607     0.9780376764
C     -0.4870624202     4.4267068830     0.5995182268
C     -1.6853966719     3.3554040518    -1.3223139560
C     -0.7346058290    -1.4811416617     0.4855110405
C     -1.8610940308    -2.0161189138     1.3561247867
C     -2.2967238456    -3.3347661970     1.1758073577
C     -3.2840611183    -3.8788016656     1.9931301591
C     -3.8534970808    -3.1123607529     3.0106800785
C     -3.4207159588    -1.8022590611     3.2023807806
C     -2.4303517125    -1.2611611752     2.3825486306
C     -0.8905816140    -1.7523456479    -1.0054010434
C     -2.1366001043    -1.7923285977    -1.6376813728
C     -2.2225878582    -2.0161670145    -3.0102189121
C     -1.0658639213    -2.1948742334    -3.7700310348
C      0.1804336332    -2.1553714915    -3.1466116495
C      0.2638918968    -1.9407187402    -1.7717461437
H      2.3310866559    -1.9534539501     1.4426658810
H      4.2975445864    -2.6242234072     0.3169317344
H      5.5649817262    -1.2994249927    -1.1829614222
H      4.1957847170    -0.5995010668    -2.9846242984
H      2.1742665366     0.6607787359    -2.7768344477
H      1.2213808116     1.4755270003    -0.7492204338
H      2.5208792839     2.2076978327     1.1065618743
H      4.9054794992     2.1815975804     1.1242118137
H      6.3142559144     0.5832415771     0.0476179854
H      0.7351828382     1.2071432131     1.9005930209
H      0.8836328982    -0.4970094437     2.3501663341
H     -3.2329101426     4.3664267612     0.7928235982
H     -2.5286984626     3.3200251975     2.0588540729
H     -3.4270354411     2.5867275877     0.6914954526
H     -0.2792146363     4.3719124965     1.6816273794
H      0.4695706863     4.3381188558     0.0565503934
H     -0.9263290473     5.4132031312     0.3766907287
H     -2.1452434102     4.3189173381    -1.6011126803
H     -2.3513360961     2.5371018282    -1.6331200570
H     -0.7286994570     3.2617362358    -1.8652059527
H      0.1661371932    -2.0405637490     0.7854807087
H     -1.8599370209    -3.9403993853     0.3756588448
H     -3.6129209816    -4.9101652786     1.8329857786
H     -4.6324133042    -3.5365339573     3.6512919126
H     -3.8585783008    -1.1895182693     3.9962537514
H     -2.0980720735    -0.2332913517     2.5455853919
H     -3.0410386739    -1.6341904023    -1.0476975107
H     -3.2044195010    -2.0437284167    -3.4926391092
H     -1.1377105089    -2.3673024920    -4.8484397512
H      1.0968120907    -2.2970703907    -3.7277126189
H      1.2466213785    -1.9133987445    -1.2892786854
