# Supplementary material for: Correlated shapeshifting and configurational isomerization
Source: Chem Sci. 2024 Aug 23;15(36):14618–24. doi: 10.1039/d4sc03699a (PMC11370815; doi:10.1039/d4sc03699a)
Supplement: SC-015-D4SC03699A-s002 [file SC-015-D4SC03699A-s002.zip › Optimsed_Geometries_SI/1b/xyz/e_d_1b_08.xyz]

63

C      1.5653796709     0.1260255134     0.3428847538
C      2.8304573147    -0.2134270329    -0.3385116710
C      3.9558227142    -0.6958885741     0.2108972898
C      4.1216852602    -0.9891082372     1.6833645136
C      3.9539576780     0.2773879989     2.4920471697
C      2.8258273823     1.0046666544     2.4995997253
C      1.5906023082     0.7008263829     1.7644954582
C      1.0929176411    -0.7124106100     1.5276170514
C      1.8031049991    -1.8990931914     2.0247215231
C      3.1341962301    -2.0479389965     2.1170134074
C      0.4999758099     0.7018114653    -0.6054215691
N     -0.8278691454     0.1294198123    -0.5172492961
C     -1.0623231691    -1.1707965059    -0.8885633958
O     -2.1406469697    -1.7200840605    -0.8048344401
O      0.0618633481    -1.7235462324    -1.3499431476
C      0.1315920487    -3.1233152317    -1.7254697783
C     -0.2248836720    -4.0054370289    -0.5345893558
C      1.5956304377    -3.3010771087    -2.1013445312
C     -0.7765154327    -3.3803943329    -2.9223228528
C     -1.9824382329     0.9460405720    -0.1660916098
C     -1.7719192488     1.6238803754     1.1763631791
C     -1.2953563088     2.9342728876     1.2898301244
C     -1.0184769035     3.4845698321     2.5414550941
C     -1.2170672577     2.7305386416     3.6972257282
C     -1.7079747142     1.4280032430     3.5958570891
C     -1.9863693697     0.8834980491     2.3444147598
C     -2.4125096683     1.8858889565    -1.2808282354
C     -3.4436590282     2.8066960844    -1.0514015400
C     -3.8966796241     3.6407146760    -2.0694694893
C     -3.3257814601     3.5695906480    -3.3412621662
C     -2.3071721846     2.6514322220    -3.5827312922
C     -1.8581906193     1.8138411419    -2.5604899154
H      2.8284769503    -0.0549783926    -1.4234728786
H      4.8077332307    -0.8992918980    -0.4478759861
H      5.1380970163    -1.3740878421     1.8484194293
H      4.8063254201     0.6178304429     3.0908184455
H      2.7971122667     1.9151427404     3.1090221185
H      0.7822480233     1.4144603904     1.9479146992
H      0.0039398944    -0.7930962424     1.5795026993
H      1.1649281755    -2.7200426127     2.3705414591
H      3.5331788386    -2.9840538408     2.5241717372
H      0.8757542267     0.5836854791    -1.6349592949
H      0.3922046496     1.7829902999    -0.4311480301
H      0.4388372477    -3.7761475165     0.3160443595
H     -0.0833613099    -5.0654646648    -0.8056482439
H     -1.2710850622    -3.8531372781    -0.2301977114
H      2.2438810894    -3.0534229844    -1.2439368599
H      1.8621698420    -2.6340006924    -2.9387633559
H      1.7860499875    -4.3430910212    -2.4082735697
H     -1.8325497834    -3.2303264637    -2.6522260906
H     -0.5185992726    -2.6964564533    -3.7495042314
H     -0.6410231905    -4.4161515254    -3.2776966808
H     -2.7937778505     0.2111059197    -0.0402798282
H     -1.1419412477     3.5335949900     0.3875124582
H     -0.6411962721     4.5091090285     2.6121040003
H     -0.9963014284     3.1597087622     4.6790051213
H     -1.8755755011     0.8329801011     4.4983714435
H     -2.3683770640    -0.1395951303     2.2643286421
H     -3.8964424141     2.8713779910    -0.0571586048
H     -4.7036553195     4.3519856930    -1.8687948973
H     -3.6783236342     4.2270160382    -4.1414865493
H     -1.8562158810     2.5798328151    -4.5770849366
H     -1.0696924617     1.0859358539    -2.7665154446
