# Supplementary material for: Correlated shapeshifting and configurational isomerization
Source: Chem Sci. 2024 Aug 23;15(36):14618–24. doi: 10.1039/d4sc03699a (PMC11370815; doi:10.1039/d4sc03699a)
Supplement: SC-015-D4SC03699A-s002 [file SC-015-D4SC03699A-s002.zip › Optimsed_Geometries_SI/1b/xyz/e_d_1b_09.xyz]

63

C      1.1132788872    -0.0196069889     0.8767104159
C      1.5245210916    -0.1077572791    -0.5347972135
C      2.7596221648    -0.3185015890    -1.0163778862
C      3.9880443089    -0.5080626797    -0.1588608070
C      4.2357212797     0.7229030323     0.6816156761
C      3.3578894899     1.1925167370     1.5817315882
C      2.0543920704     0.5979074571     1.9107175960
C      1.8041311026    -0.9010878493     1.9234894895
C      2.8404564926    -1.8912087106     1.6000975773
C      3.8220107590    -1.7431591066     0.6966150468
C     -0.3828677281     0.2441475591     1.1629720378
N     -1.2551746463     0.3601839099     0.0187751240
C     -1.2119652556     1.4663330929    -0.7911878476
O     -1.8361181991     1.5820292472    -1.8247244945
O     -0.3823088561     2.3763729871    -0.2725702571
C      0.0366449224     3.5499500613    -1.0144258293
C     -1.1531501072     4.4760645425    -1.2317437107
C      1.0656276082     4.1801264723    -0.0858940986
C      0.6901484241     3.1318989412    -2.3266670447
C     -2.0458733296    -0.7854081900    -0.4222376084
C     -3.0425107881    -1.2353637012     0.6329285651
C     -3.5523387106    -2.5385645961     0.6303814616
C     -4.5228801096    -2.9274689178     1.5525264213
C     -5.0004596435    -2.0187909344     2.4956738369
C     -4.5040713836    -0.7159674147     2.5027644413
C     -3.5364195095    -0.3288889855     1.5775611497
C     -1.1390905014    -1.8777566003    -0.9605631737
C     -0.4523905278    -2.7518104126    -0.1111027596
C      0.4846610015    -3.6477745254    -0.6192731478
C      0.7399206205    -3.6910142348    -1.9894621763
C      0.0476467713    -2.8377075379    -2.8473991717
C     -0.8841422150    -1.9364409115    -2.3344084764
H      0.7201338773    -0.0187680487    -1.2673096987
H      2.8817422229    -0.3778757965    -2.1036721461
H      4.8546383985    -0.6572878958    -0.8184911993
H      5.1777527703     1.2629969512     0.5333382064
H      3.6174700306     2.1002693924     2.1382841871
H      1.5160500176     1.1354739112     2.6993379806
H      1.1258572054    -1.2220297550     2.7225108802
H      2.7883988316    -2.8308106415     2.1619981354
H      4.5308867324    -2.5658801418     0.5497537637
H     -0.7897248847    -0.5692860259     1.7843617593
H     -0.4717004678     1.1684280936     1.7540588257
H     -1.9048345842     3.9987523720    -1.8782091217
H     -1.6223393730     4.7272626225    -0.2647324375
H     -0.8159367536     5.4139300123    -1.7056328437
H      1.4784060789     5.0979085728    -0.5369843653
H      1.8910446275     3.4719458076     0.1018947566
H      0.6028154409     4.4412940400     0.8810043397
H     -0.0392765255     2.6490300344    -2.9941248821
H      1.5187966282     2.4302532526    -2.1294287173
H      1.0996919259     4.0217873735    -2.8344024586
H     -2.6259927707    -0.3946200725    -1.2729157300
H     -3.1851682621    -3.2600101371    -0.1045247761
H     -4.9074348133    -3.9517392181     1.5330347697
H     -5.7586741516    -2.3247767907     3.2226111571
H     -4.8746437955     0.0088168682     3.2340882921
H     -3.1561561681     0.6965509213     1.5820651201
H     -0.6490860609    -2.7303918111     0.9648394394
H      1.0258771771    -4.3110769678     0.0613742187
H      1.4790866288    -4.3919079661    -2.3886412189
H      0.2377894319    -2.8693427318    -3.9245197413
H     -1.4084248982    -1.2469870998    -3.0038342195
