# Supplementary material for: Correlated shapeshifting and configurational isomerization
Source: Chem Sci. 2024 Aug 23;15(36):14618–24. doi: 10.1039/d4sc03699a (PMC11370815; doi:10.1039/d4sc03699a)
Supplement: SC-015-D4SC03699A-s002 [file SC-015-D4SC03699A-s002.zip › Optimsed_Geometries_SI/1b/xyz/e_d_1b_10.xyz]

63

C      1.5406857556    -0.0793859861     0.3192362244
C      1.8563636172     0.8094984470    -0.8128390629
C      3.0580767807     1.0176649042    -1.3734854562
C      4.3360982580     0.3542292535    -0.9178021720
C      4.6452293796     0.6996306785     0.5204706959
C      3.8324729041     0.3993200348     1.5446221666
C      2.5429976552    -0.3013330319     1.4481145777
C      2.2700349666    -1.4202705843     0.4541746542
C      3.2904766076    -1.8928588986    -0.4910371050
C      4.2209338284    -1.1420517001    -1.1013534980
C      0.1023487250    -0.0230551521     0.8461852406
N     -0.9447357287     0.1738705349    -0.1354646033
C     -1.4030473067     1.4218547354    -0.4767149817
O     -2.2901695979     1.6208662060    -1.2784156789
O     -0.7327416835     2.3699374164     0.1884519530
C     -0.9410799163     3.7805952270    -0.0709518863
C     -2.3703592103     4.1721511499     0.2840412158
C     -0.6028664058     4.0986054227    -1.5231996969
C      0.0555813500     4.4445757449     0.8691131191
C     -1.6828455733    -0.9616319337    -0.6684895466
C     -2.7759123359    -1.4473605786     0.2701190090
C     -3.0046386972    -0.8560585428     1.5137232806
C     -4.0411515633    -1.2991110828     2.3373968873
C     -4.8704795785    -2.3377438189     1.9236111166
C     -4.6602403542    -2.9265708068     0.6751218345
C     -3.6246482040    -2.4834142406    -0.1419411484
C     -0.7359373280    -2.0479012139    -1.1520460917
C      0.0189757886    -1.8047222015    -2.3055480852
C      0.9090368153    -2.7572901700    -2.7896316078
C      1.0538440181    -3.9779008267    -2.1277948079
C      0.3152750089    -4.2267351405    -0.9734056527
C     -0.5721875272    -3.2647623108    -0.4867332319
H      1.0027617793     1.3293601739    -1.2534138227
H      3.1164656955     1.6959958411    -2.2324734393
H      5.1606828505     0.7196856945    -1.5463548037
H      5.5852383556     1.2226926522     0.7296715635
H      4.1402808740     0.6884911983     2.5559010970
H      2.0554243108    -0.4548614498     2.4176702146
H      1.6321162601    -2.2195349858     0.8436488798
H      3.2718721077    -2.9677251823    -0.6961966567
H      4.9283164743    -1.6300273083    -1.7815037302
H     -0.1136480687    -0.9593542466     1.3883836585
H      0.0341420214     0.7977013979     1.5750603595
H     -2.5958884224     3.8834727659     1.3253074412
H     -3.0897500555     3.6774914694    -0.3851381595
H     -2.4895408217     5.2656367948     0.1960911011
H     -1.2934548894     3.5846728298    -2.2084937116
H     -0.6785325538     5.1862497340    -1.6921782995
H      0.4314117127     3.7871368149    -1.7510660530
H      0.0112060752     5.5411773211     0.7617686852
H     -0.1709210215     4.1846733557     1.9170418968
H      1.0805971740     4.1055782314     0.6423151475
H     -2.1963567845    -0.5591534763    -1.5562440762
H     -2.3752058229    -0.0252908356     1.8427586101
H     -4.2018728401    -0.8203733742     3.3081272530
H     -5.6842019227    -2.6850194683     2.5671547788
H     -5.3125759687    -3.7358091993     0.3331662289
H     -3.4673416727    -2.9502645352    -1.1195362859
H     -0.0923188098    -0.8480252557    -2.8254674407
H      1.4952964273    -2.5459744888    -3.6882952400
H      1.7480109019    -4.7320238143    -2.5108392561
H      0.4255417409    -5.1782760898    -0.4443458613
H     -1.1531742374    -3.4709589401     0.4165612589
