# Supplementary material for: Correlated shapeshifting and configurational isomerization
Source: Chem Sci. 2024 Aug 23;15(36):14618–24. doi: 10.1039/d4sc03699a (PMC11370815; doi:10.1039/d4sc03699a)
Supplement: SC-015-D4SC03699A-s002 [file SC-015-D4SC03699A-s002.zip › Optimsed_Geometries_SI/1b/xyz/z_a_1b_01.xyz]

63

C      4.9316884361     1.3747915216     0.1099288029
C      4.2772394944     1.6604669024     1.3930749100
C      3.0055158656     1.3861286997     1.7273056528
C      1.9948091986     0.7114361087     0.8166836271
C      2.5220300487    -0.6625030457     0.4504503787
C      3.6641127726    -0.8891157614    -0.2180633792
C      4.6169517581     0.1192200546    -0.7028851399
C      4.1898076600     1.4792695883    -1.2209437004
C      2.7829877643     1.8969028056    -1.2850731127
C      1.8156231293     1.5772764978    -0.4130422503
C      0.6776928427     0.6119338961     1.6160204374
N     -0.4335568275    -0.1130315649     1.0199230294
C     -0.5697994280    -1.4358174007     1.3691440348
O      0.1949052170    -2.0311260718     2.0997706316
O     -1.6504160802    -1.9708320263     0.7937546518
C     -1.8871796187    -3.4002643093     0.7797044413
C     -3.1253539936    -3.5232272232    -0.0978057064
C     -0.7027627478    -4.1126681662     0.1360863994
C     -2.1626206066    -3.9015847246     2.1918392640
C     -1.4967515421     0.5042294971     0.2127778680
C     -1.4296814595     0.1492216157    -1.2632550804
C     -2.5501920416     0.4009344362    -2.0646866453
C     -2.5541873257     0.0611881024    -3.4147436478
C     -1.4337650416    -0.5447429670    -3.9865231586
C     -0.3188401172    -0.8072050446    -3.1937686756
C     -0.3189648034    -0.4651849133    -1.8406846288
C     -1.6579396205     1.9885127293     0.4996507800
C     -2.0747612644     2.3787917313     1.7792053767
C     -2.2380171445     3.7228692306     2.1003013085
C     -1.9960987218     4.7051847738     1.1379686671
C     -1.5987054129     4.3281779793    -0.1421233359
C     -1.4329190104     2.9789122552    -0.4589908423
H      5.9797626917     1.6859841734     0.0630152660
H      4.9086681876     2.1471057859     2.1447478730
H      2.6630883808     1.6614152382     2.7327485808
H      1.9524109815    -1.5225561372     0.8141999332
H      3.9525163434    -1.9317135623    -0.3936168024
H      5.4860512351    -0.2989811252    -1.2199383680
H      4.8071591563     1.8561876799    -2.0421715727
H      2.5194546464     2.5518449184    -2.1231135796
H      0.8221638802     1.9995834430    -0.5790320128
H      0.3469734599     1.6357116040     1.8490192625
H      0.9009207362     0.1046877786     2.5666468459
H     -2.9258892946    -3.1072433080    -1.0998458373
H     -3.4185284899    -4.5812151050    -0.2012643721
H     -3.9684057512    -2.9667799167     0.3458399964
H      0.1946596602    -4.0389631545     0.7684835262
H     -0.4854495079    -3.6671769469    -0.8502866069
H     -0.9460458174    -5.1787648306    -0.0102673810
H     -2.4417264582    -4.9688531773     2.1609842478
H     -1.2734020545    -3.7809001403     2.8280751951
H     -3.0005819828    -3.3394063097     2.6391209911
H     -2.4321645720     0.0470024130     0.5712222191
H     -3.4346698878     0.8706531188    -1.6208671547
H     -3.4399599132     0.2651407372    -4.0241219268
H     -1.4345334710    -0.8148047446    -5.0468592429
H      0.5658716283    -1.2842367590    -3.6260951565
H      0.5598997595    -0.6838515067    -1.2300178619
H     -2.2652477255     1.6108538867     2.5368162447
H     -2.5611968152     4.0068627344     3.1063210644
H     -2.1239696349     5.7628365197     1.3867021140
H     -1.4142029464     5.0887707788    -0.9065260048
H     -1.1344778040     2.6926647073    -1.4709194374
