# Supplementary material for: Correlated shapeshifting and configurational isomerization
Source: Chem Sci. 2024 Aug 23;15(36):14618–24. doi: 10.1039/d4sc03699a (PMC11370815; doi:10.1039/d4sc03699a)
Supplement: SC-015-D4SC03699A-s002 [file SC-015-D4SC03699A-s002.zip › Optimsed_Geometries_SI/1b/xyz/z_a_1b_02.xyz]

63

C      4.2312053806     0.8206117896    -2.5449152426
C      3.0130572979     1.4847373881    -2.0599884280
C      2.1541066736     1.0261543809    -1.1367163680
C      2.2816355675    -0.2952645599    -0.4086130838
C      3.6001733375    -0.3203399039     0.3505688081
C      4.8174851499    -0.1862020977    -0.1995491965
C      5.1277333811     0.0050758945    -1.6215275981
C      4.3215829392    -0.6859388915    -2.7195323180
C      3.2065143028    -1.5851932145    -2.3976000446
C      2.3122330657    -1.4410283079    -1.4073645973
C      1.1354605608    -0.4962286354     0.6304396908
N     -0.1182740186     0.2034713783     0.4145464328
C     -0.2514675319     1.4068513987     1.0668405468
O      0.6534627765     1.9446017467     1.6673240752
O     -1.4936755690     1.8877535269     0.9464442592
C     -1.9307597560     3.0537045351     1.6883960631
C     -1.1468394563     4.2839141600     1.2471698790
C     -1.7982362098     2.7888253761     3.1838687815
C     -3.3963668169     3.1745313908     1.2946202769
C     -1.3150569449    -0.4825345919    -0.0676646968
C     -2.1162307021    -1.1334702506     1.0486265536
C     -1.6345718435    -1.2329485662     2.3549276103
C     -2.4121679899    -1.8114657239     3.3603860313
C     -3.6856119626    -2.2950273405     3.0718007513
C     -4.1784072418    -2.1956836107     1.7689567180
C     -3.3995855481    -1.6199724084     0.7694178264
C     -0.9992990663    -1.4161089376    -1.2209740058
C     -0.9802595764    -2.8059160802    -1.0786992892
C     -0.6643818692    -3.6243361637    -2.1640937482
C     -0.3695917408    -3.0603346510    -3.4045753369
C     -0.3882510906    -1.6733160057    -3.5544321378
C     -0.6999304867    -0.8602138038    -2.4692496903
H      4.7785199330     1.3894788434    -3.3028787231
H      2.8052342970     2.4653156984    -2.5027288334
H      1.2994229281     1.6570429173    -0.8820879305
H      3.5434575763    -0.4559733028     1.4372963920
H      5.6833639217    -0.2212735306     0.4709482805
H      6.1962266590     0.0959942315    -1.8395334001
H      4.9206593513    -1.0019248230    -3.5791807254
H      3.1174006677    -2.4749254549    -3.0310633783
H      1.5586238211    -2.2256352325    -1.2907698541
H      1.5071279954    -0.1511521016     1.6059636823
H      0.9202810218    -1.5733859003     0.7157482267
H     -1.5661252204     5.1848127580     1.7272427102
H     -0.0857032445     4.1913058903     1.5212058367
H     -1.2229818810     4.4098834885     0.1531204249
H     -2.2417567155     3.6251429016     3.7506265893
H     -2.3350907538     1.8624589380     3.4526635768
H     -0.7413596404     2.6863726223     3.4725703736
H     -3.8604849749     4.0340619028     1.8061432405
H     -3.4919776160     3.3208738163     0.2052615022
H     -3.9451437810     2.2584927193     1.5716428065
H     -1.9569151230     0.3070826262    -0.4836473492
H     -0.6425757261    -0.8455762600     2.6008861347
H     -2.0159621414    -1.8788203210     4.3780431529
H     -4.2965101349    -2.7458395792     3.8594477070
H     -5.1799908880    -2.5668967367     1.5313131483
H     -3.7904645930    -1.5466609305    -0.2508105765
H     -1.2175460323    -3.2530406721    -0.1093326305
H     -0.6497089129    -4.7109945115    -2.0374814092
H     -0.1236434544    -3.7020839664    -4.2558659686
H     -0.1476362702    -1.2211209543    -4.5207434663
H     -0.6944270801     0.2282757031    -2.5828360623
