# Supplementary material for: Correlated shapeshifting and configurational isomerization
Source: Chem Sci. 2024 Aug 23;15(36):14618–24. doi: 10.1039/d4sc03699a (PMC11370815; doi:10.1039/d4sc03699a)
Supplement: SC-015-D4SC03699A-s002 [file SC-015-D4SC03699A-s002.zip › Optimsed_Geometries_SI/1b/xyz/z_a_1b_03.xyz]

63

C      4.7352380713    -0.0684292917    -1.7581252071
C      3.6216384562     0.8681832587    -1.5544566782
C      2.7124515829     0.8301377465    -0.5685919960
C      2.6741513060    -0.2119734785     0.5325345396
C      3.9661760941    -0.1350155090     1.3249602004
C      5.1922527514    -0.3291232982     0.8116676513
C      5.5205967056    -0.6483250116    -0.5835155373
C      4.6338361432    -1.5490675829    -1.4426389580
C      3.4151472099    -2.1666061920    -0.9037309843
C      2.5505125512    -1.6097760420    -0.0425655353
C      1.5197662799     0.0951398945     1.5062948709
N      0.1960656694     0.1988461064     0.9231997164
C     -0.2904849664     1.4623292167     0.6840809898
O      0.2929025568     2.4799412037     0.9948211339
O     -1.4598299212     1.4069042146     0.0469621952
C     -2.2708328372     2.5899283004    -0.1721535500
C     -3.4986800441     2.0357900525    -0.8807966133
C     -1.5306117685     3.5744330624    -1.0703940414
C     -2.6526785286     3.2023773362     1.1699962243
C     -0.6364672215    -0.9944822270     0.7974664770
C     -1.9864287899    -0.8199315091     1.4937812021
C     -3.2041020083    -1.1347994202     0.8902041351
C     -4.4044855609    -0.9606813839     1.5803374601
C     -4.4038945331    -0.4676432791     2.8834562378
C     -3.1894367634    -0.1569087129     3.4972888081
C     -1.9938376425    -0.3360418884     2.8071355155
C     -0.7099162736    -1.5784587440    -0.6019999489
C     -1.0758837972    -2.9222605879    -0.7480549570
C     -1.1256454105    -3.5185479738    -2.0056533074
C     -0.7996127610    -2.7770584430    -3.1417718192
C     -0.4209211899    -1.4433845429    -3.0038047465
C     -0.3758618391    -0.8490707625    -1.7431857704
H      5.3542755051     0.1566170156    -2.6320166832
H      3.5607375351     1.6922809239    -2.2740391099
H      1.9722724131     1.6345144697    -0.5156837904
H      3.8823343871     0.1018517923     2.3932766096
H      6.0494021225    -0.2420176790     1.4886415963
H      6.5917870055    -0.7622328914    -0.7757663200
H      5.1917620241    -2.1895999931    -2.1325078449
H      3.2179081946    -3.1924867552    -1.2334695003
H      1.7067468997    -2.2229703723     0.2867024564
H      1.7282869442     1.0587923351     1.9945334066
H      1.5016614336    -0.6862714329     2.2872025338
H     -4.0163042731     1.3071603045    -0.2361974403
H     -3.2057516970     1.5265124735    -1.8145059760
H     -4.1960425728     2.8537813871    -1.1273610324
H     -0.6401310446     3.9761692607    -0.5657246526
H     -1.2173062546     3.0747234003    -2.0036347763
H     -2.2016118211     4.4089739623    -1.3370805073
H     -3.3533524064     4.0398117746     1.0106528097
H     -3.1490017906     2.4466036032     1.8032498184
H     -1.7631896196     3.5821981622     1.6955481379
H     -0.1105277002    -1.7526068316     1.4040610317
H     -3.2176124277    -1.5005408658    -0.1390753713
H     -5.3503100452    -1.2052239084     1.0871419247
H     -5.3459494735    -0.3277610700     3.4218645171
H     -3.1732392392     0.2268874482     4.5218352186
H     -1.0462651327    -0.0789399126     3.2920523513
H     -1.3252270818    -3.5120560243     0.1410100279
H     -1.4131614580    -4.5702616972    -2.0983576150
H     -0.8318933074    -3.2424804249    -4.1314053113
H     -0.1458612258    -0.8567303440    -3.8853250490
H     -0.0555614145     0.1888773775    -1.6483711670
