# Supplementary material for: Correlated shapeshifting and configurational isomerization
Source: Chem Sci. 2024 Aug 23;15(36):14618–24. doi: 10.1039/d4sc03699a (PMC11370815; doi:10.1039/d4sc03699a)
Supplement: SC-015-D4SC03699A-s002 [file SC-015-D4SC03699A-s002.zip › Optimsed_Geometries_SI/1b/xyz/z_a_1b_04.xyz]

63

C      4.4340202521    -1.9399647995     1.8427869922
C      3.0030270211    -2.2553457202     1.7305661871
C      2.1652567354    -1.8511148203     0.7637251708
C      2.5536665293    -0.9719877025    -0.4094731283
C      3.6227798246    -1.6808544539    -1.2223912765
C      4.8234606414    -2.0555288420    -0.7493514953
C      5.3347387681    -1.8600519753     0.6133712239
C      5.0171262887    -0.6036211464     1.4272097414
C      4.2066855265     0.4810186503     0.8613259705
C      3.1381832092     0.3481616620     0.0598513748
C      1.3345661794    -0.7629683306    -1.3331837310
N      0.1163774391    -0.2827478412    -0.7077860679
C     -0.8753115454    -1.2004421936    -0.4626601469
O     -0.7213082804    -2.3999489195    -0.5730640403
O     -2.0090900141    -0.5987086564    -0.1069119995
C     -3.1639869858    -1.3485616365     0.3476402248
C     -4.1607789754    -0.2582533436     0.7136519387
C     -2.7952249642    -2.1721090511     1.5758744540
C     -3.7017331997    -2.2102164010    -0.7893335708
C     -0.1059957344     1.1549058757    -0.6030974729
C     -0.6532012794     1.5584859369     0.7638814215
C     -1.7689971836     2.3796989877     0.9255235531
C     -2.2141598389     2.7299892009     2.2006862326
C     -1.5511394472     2.2585193323     3.3318115851
C     -0.4328057950     1.4374525766     3.1771651188
C      0.0138003051     1.0941946982     1.9039717624
C     -0.8236269537     1.7586901097    -1.7997153773
C     -0.7321680124     3.1415258362    -2.0062296736
C     -1.3563703763     3.7486059002    -3.0924941859
C     -2.0772146704     2.9763673218    -4.0042206158
C     -2.1559209827     1.5979509301    -3.8206782056
C     -1.5322152239     0.9940032048    -2.7280688424
H      4.9219211715    -2.3811089195     2.7173347423
H      2.6034854324    -2.9169182065     2.5072464239
H      1.1362857361    -2.2221622943     0.7791715851
H      3.3874395152    -1.8997967462    -2.2714906952
H      5.5076273422    -2.5620658086    -1.4390520617
H      6.3449627798    -2.2491921637     0.7725449713
H      5.8450515565    -0.2626599614     2.0561994664
H      4.5466556926     1.4962311467     1.0942591146
H      2.6939458098     1.2692759865    -0.3310031971
H      1.6120207657    -0.0655097735    -2.1445637133
H      1.0942088400    -1.7332195901    -1.7918748393
H     -4.3608678831     0.3857210422    -0.1591744737
H     -3.7622302724     0.3745346036     1.5233854558
H     -5.1104521301    -0.7102390022     1.0455181109
H     -2.0848783959    -2.9716124301     1.3175391483
H     -3.7045138376    -2.6283116772     2.0032353763
H     -2.3401972491    -1.5207724804     2.3421282352
H     -3.9287391566    -1.5806316852    -1.6674544419
H     -4.6355513032    -2.7046089960    -0.4714370822
H     -2.9697470551    -2.9786749327    -1.0784411474
H      0.9028135112     1.5917770763    -0.6322364321
H     -2.3125174810     2.7344393190     0.0465866781
H     -3.0955134071     3.3699496315     2.3074168256
H     -1.9028945663     2.5298636180     4.3317623136
H      0.1001368613     1.0617016697     4.0559164245
H      0.8878988117     0.4438781374     1.7928689781
H     -0.1651640728     3.7536032847    -1.2964231597
H     -1.2737857106     4.8306877070    -3.2321173500
H     -2.5670563523     3.4482245187    -4.8611417530
H     -2.7062001982     0.9797776816    -4.5364946603
H     -1.5965820116    -0.0893251449    -2.6105939648
