# Supplementary material for: Correlated shapeshifting and configurational isomerization
Source: Chem Sci. 2024 Aug 23;15(36):14618–24. doi: 10.1039/d4sc03699a (PMC11370815; doi:10.1039/d4sc03699a)
Supplement: SC-015-D4SC03699A-s002 [file SC-015-D4SC03699A-s002.zip › Optimsed_Geometries_SI/1b/xyz/z_a_1b_05.xyz]

63

C      4.7014350426    -0.3857349696    -1.5018784090
C      3.3630758608     0.0696084456    -1.9014097823
C      2.2816835907     0.1767353437    -1.1144324940
C      2.2431639834    -0.1469479382     0.3629950620
C      3.2639393858     0.6928725219     1.1135208229
C      4.5840100932     0.7117712842     0.8740337024
C      5.3011316096    -0.0702087258    -0.1403873394
C      4.8933546617    -1.5017465442    -0.4819922766
C      3.7625157349    -2.1664796895     0.1797933507
C      2.6002968419    -1.6109119788     0.5616302420
C      0.8724665507     0.2024869617     0.9931997941
N     -0.3412138705    -0.1928593697     0.2922829676
C     -0.8196730971    -1.4607491660     0.5232780222
O     -0.2812468133    -2.2594746433     1.2602871443
O     -1.9473185091    -1.6984496247    -0.1562586020
C     -2.7066823579    -2.9195055180     0.0361145658
C     -3.1513851080    -3.0299523911     1.4901692541
C     -1.8862942362    -4.1235258042    -0.4116630812
C     -3.9078308506    -2.7180508613    -0.8772911446
C     -1.2721537011     0.8508973915    -0.1591161941
C     -1.9562406008     1.5673381623     0.9992473891
C     -2.7071657813     2.7257301449     0.7582850641
C     -3.4037285308     3.3544454791     1.7871973393
C     -3.3630016733     2.8367272352     3.0821510252
C     -2.6259874021     1.6818608863     3.3322060911
C     -1.9326584955     1.0507811454     2.2983696015
C     -0.6470353886     1.7810454155    -1.1802441448
C     -0.7208896715     1.4371492925    -2.5344096573
C     -0.0936859490     2.2140632839    -3.5059852689
C      0.6179303758     3.3542301921    -3.1328858739
C      0.6835547503     3.7163374855    -1.7881736653
C      0.0494273598     2.9389646423    -0.8206978460
H      5.4335794296    -0.3957506030    -2.3152826105
H      3.2464848989     0.3275659087    -2.9600856858
H      1.3475543686     0.4999560917    -1.5762897911
H      2.8834573484     1.3225729057     1.9278833930
H      5.2074606389     1.3605404683     1.4995631890
H      6.3816632222     0.1022374423    -0.1579680281
H      5.7382413097    -2.1631298298    -0.6979478330
H      3.9040459205    -3.2331312792     0.3876986274
H      1.8511856533    -2.2365076057     1.0535699627
H      0.8597753853    -0.2220751574     2.0117694461
H      0.8246227039     1.2957818719     1.0996796928
H     -3.8355447358    -3.8878285595     1.6054798734
H     -2.2875614997    -3.1737013905     2.1558993667
H     -3.6887658542    -2.1147275478     1.7941603114
H     -1.5367147079    -3.9804786611    -1.4486256978
H     -2.5120565538    -5.0318784667    -0.3798120760
H     -1.0125736215    -4.2667865391     0.2402106513
H     -4.5764303766    -3.5935035441    -0.8290878332
H     -4.4784016848    -1.8233244335    -0.5754886184
H     -3.5791881818    -2.5853067822    -1.9220290568
H     -2.0612202068     0.3047391124    -0.6915479831
H     -2.7443776035     3.1433697717    -0.2521328156
H     -3.9824253591     4.2586440489     1.5751353063
H     -3.9054070428     3.3327414490     3.8925035031
H     -2.5865096064     1.2620662756     4.3417999345
H     -1.3664361536     0.1421978130     2.5173789634
H     -1.2632064849     0.5315414011    -2.8250529115
H     -0.1600513097     1.9272126470    -4.5596710437
H      1.1169344505     3.9643359765    -3.8915716096
H      1.2354030491     4.6117070654    -1.4875384082
H      0.0926637997     3.2424700613     0.2294681219
