# Supplementary material for: Correlated shapeshifting and configurational isomerization
Source: Chem Sci. 2024 Aug 23;15(36):14618–24. doi: 10.1039/d4sc03699a (PMC11370815; doi:10.1039/d4sc03699a)
Supplement: SC-015-D4SC03699A-s002 [file SC-015-D4SC03699A-s002.zip › Optimsed_Geometries_SI/1b/xyz/z_b_1b_01.xyz]

63

C      4.1176562096    -2.7867138830     0.1776829138
C      4.6118788402    -1.7445782365     1.0892833592
C      4.0256070483    -0.5595935654     1.3254180919
C      2.7463083547    -0.1012996429     0.6628710185
C      1.6006850068    -1.0199558759     1.0639381092
C      1.5986277050    -2.3303490319     0.7563842955
C      2.6261525717    -3.0663448786     0.0053179298
C      3.4214442253    -2.4626289646    -1.1415216399
C      3.2289542752    -1.0806529426    -1.6081231011
C      2.9305731434    -0.0258662762    -0.8336999578
C      0.4809646212    -0.4341905649     1.8889893565
N     -0.4564156749     0.4249736026     1.1683284427
C     -0.1723893685     1.7615708743     1.1116849336
O      0.8267797052     2.2681238425     1.5828883099
O     -1.1432141288     2.4284370634     0.4773453962
C     -0.9342744627     3.7649392603    -0.0420521077
C     -0.7784139161     4.7580191269     1.1029823393
C      0.2701679824     3.7680263071    -0.9772712526
C     -2.2142184765     4.0299314469    -0.8223027954
C     -1.6835711625    -0.0703053343     0.5251395307
C     -1.6420318521     0.0079941814    -0.9888883217
C     -2.8225593705     0.2673440986    -1.6911025453
C     -2.8228891778     0.3415023375    -3.0824278800
C     -1.6361309616     0.1550669068    -3.7933005287
C     -0.4563097971    -0.1086451560    -3.0990178984
C     -0.4611503547    -0.1827538722    -1.7062667596
C     -2.0777677752    -1.4438431469     1.0366445649
C     -2.6780941344    -1.5472864255     2.2975222205
C     -3.0312130762    -2.7880396334     2.8215687593
C     -2.7945878053    -3.9486521148     2.0832832437
C     -2.2112675854    -3.8547872665     0.8209871744
C     -1.8566785321    -2.6097766201     0.3002536568
H      4.7452037690    -3.6825401192     0.1393585949
H      5.5410758457    -1.9809049504     1.6199376759
H      4.4974632549     0.1262982131     2.0380073508
H      2.5071156241     0.9039392338     1.0295448199
H      0.7543175369    -2.9355994220     1.1073557297
H      2.3907403366    -4.1261033029    -0.1334760066
H      3.6458597342    -3.1744206786    -1.9419855760
H      3.3573116199    -0.9199900258    -2.6848674584
H      2.8216715431     0.9580225991    -1.3044784436
H      0.9078085098     0.1843098324     2.6946686272
H     -0.0909510987    -1.2473574914     2.3571263612
H     -1.6499516099     4.7004680184     1.7778797676
H     -0.7206977778     5.7845178460     0.7014712950
H      0.1322640514     4.5454888400     1.6820196051
H      1.2016296094     3.5753617436    -0.4230578716
H      0.1470436812     2.9929051212    -1.7539323238
H      0.3532696735     4.7495859850    -1.4740389712
H     -2.1859933335     5.0365268495    -1.2719850038
H     -2.3368824871     3.2827305104    -1.6245504230
H     -3.0899930300     3.9688192934    -0.1540222529
H     -2.4879180995     0.6111924246     0.8430529924
H     -3.7540107110     0.4254355566    -1.1369848830
H     -3.7546810275     0.5537725825    -3.6156255679
H     -1.6329300242     0.2183913894    -4.8856608624
H      0.4834044961    -0.2583002046    -3.6398741673
H      0.4713989045    -0.3890896165    -1.1754398336
H     -2.8608286291    -0.6367779495     2.8782039328
H     -3.4982851698    -2.8500837936     3.8090344493
H     -3.0729682956    -4.9253719893     2.4901593478
H     -2.0310535445    -4.7588468172     0.2315195038
H     -1.4030564287    -2.5420432939    -0.6918992665
