# Supplementary material for: Correlated shapeshifting and configurational isomerization
Source: Chem Sci. 2024 Aug 23;15(36):14618–24. doi: 10.1039/d4sc03699a (PMC11370815; doi:10.1039/d4sc03699a)
Supplement: SC-015-D4SC03699A-s002 [file SC-015-D4SC03699A-s002.zip › Optimsed_Geometries_SI/1b/xyz/z_b_1b_02.xyz]

63

C      4.9372710407     0.3790424248     1.2424424186
C      4.5837618661    -1.0384867131     1.4136686604
C      3.3448385201    -1.5493338864     1.3527192136
C      2.1029367972    -0.7255011470     1.1112511281
C      2.1352970965    -0.0523509820    -0.2482336030
C      3.0901258385     0.8336526543    -0.5803719654
C      4.2097499261     1.2836294001     0.2580988913
C      4.0593228497     1.5143072324     1.7599444779
C      2.7893964131     1.2820589444     2.4646575889
C      1.9096887130     0.3036188956     2.1987354652
C      1.0214129512    -0.3569617424    -1.2159015190
N     -0.2909371471     0.0784160798    -0.7462953577
C     -0.4764814558     1.4320434773    -0.6370648462
O      0.3306536246     2.2445105015    -1.0278065137
O     -1.6445096472     1.7291799067    -0.0431793192
C     -2.0238911562     3.1030304751     0.2176682640
C     -2.1520053371     3.8745993939    -1.0911704681
C     -1.0183372130     3.7423975144     1.1691746022
C     -3.3827072139     2.9599208748     0.8896553014
C     -1.3910992466    -0.8707868160    -0.6076338870
C     -1.0689821430    -1.9213846756     0.4393287397
C     -1.2805568186    -1.6035410796     1.7858434052
C     -0.8861551367    -2.4776705081     2.7956763145
C     -0.2743964236    -3.6891883084     2.4702913324
C     -0.0769480708    -4.0242483701     1.1312563339
C     -0.4765021819    -3.1475949869     0.1224599992
C     -1.8684277378    -1.4202316248    -1.9439006488
C     -1.5142625390    -0.8062928234    -3.1485674469
C     -2.0220008430    -1.2681514405    -4.3632657219
C     -2.9012820123    -2.3479520864    -4.3918456565
C     -3.2730168419    -2.9595266682    -3.1940417584
C     -2.7611801176    -2.4993728337    -1.9832699001
H      6.0096880264     0.5833982192     1.3202159906
H      5.4220384067    -1.7188987382     1.6020304092
H      3.2111383935    -2.6278733107     1.4951531763
H      1.2439397335    -1.4044988361     1.1355869095
H      3.0146488266     1.3174421631    -1.5603187401
H      4.8593566435     2.0137737484    -0.2342865255
H      4.6247668509     2.3738048991     2.1331061227
H      2.5578412590     1.9880932143     3.2702260881
H      0.9892860119     0.2410337837     2.7907688215
H      1.2471904281     0.1147603231    -2.1874294469
H      0.9505427351    -1.4438052891    -1.3861777947
H     -2.5652358540     4.8782432522    -0.8921829403
H     -1.1735280179     3.9811339778    -1.5815739107
H     -2.8396061282     3.3482207015    -1.7757334316
H     -0.0284749241     3.8229482680     0.6963061633
H     -0.9227244441     3.1328388572     2.0844645365
H     -1.3642128863     4.7500506143     1.4568372819
H     -4.0957594800     2.4534037614     0.2172094921
H     -3.2949755644     2.3654120210     1.8150321275
H     -3.7880211026     3.9522533026     1.1482804325
H     -2.2219108260    -0.2763898589    -0.2043055477
H     -1.7380197029    -0.6412100069     2.0382896052
H     -1.0511000911    -2.2105945405     3.8437652007
H      0.0433932048    -4.3745253325     3.2614909154
H      0.3952572309    -4.9753716815     0.8676816266
H     -0.3229845971    -3.4204673784    -0.9258748306
H     -0.8368888907     0.0511515850    -3.1387423995
H     -1.7272632984    -0.7744139707    -5.2941232190
H     -3.2992357583    -2.7113288967    -5.3439467892
H     -3.9689282878    -3.8039886671    -3.2015180017
H     -3.0609962506    -2.9864262669    -1.0505548464
