# Supplementary material for: Correlated shapeshifting and configurational isomerization
Source: Chem Sci. 2024 Aug 23;15(36):14618–24. doi: 10.1039/d4sc03699a (PMC11370815; doi:10.1039/d4sc03699a)
Supplement: SC-015-D4SC03699A-s002 [file SC-015-D4SC03699A-s002.zip › Optimsed_Geometries_SI/1b/xyz/z_b_1b_03.xyz]

63

C      4.2955120729    -0.7180475551     2.1255922749
C      3.1691943084     0.1411564184     2.5238597842
C      2.4685379066     0.9471340840     1.7133236830
C      2.7399257992     1.0977872253     0.2360255825
C      2.5734662998    -0.2105517330    -0.5149900937
C      3.3077037226    -1.3025995605    -0.2386964305
C      4.3591063510    -1.4229286310     0.7805277169
C      5.3260135389    -0.2804695785     1.0882242190
C      5.2520707564     1.0159555178     0.3979211750
C      4.1308509224     1.6445675653     0.0083460675
C      1.5574882089    -0.2258342548    -1.6207450669
N      0.1891819836    -0.0671137580    -1.1523381328
C     -0.4480467916     1.1153797413    -1.4197676948
O      0.0552702216     2.0270301697    -2.0439521281
O     -1.6803244978     1.1280077517    -0.9044941180
C     -2.6568795748     2.1367937406    -1.2664869132
C     -3.9147495741     1.6592940832    -0.5539066207
C     -2.2146297813     3.4998323447    -0.7475331628
C     -2.8668262099     2.1384497275    -2.7761708170
C     -0.3912723387    -1.1969958210    -0.4262171574
C     -0.2824238731    -1.0973221823     1.0855527429
C     -0.8312865646    -0.0348953858     1.8126786865
C     -0.7190367049     0.0060847228     3.2011047245
C     -0.0600739064    -1.0145546296     3.8863263088
C      0.4879721064    -2.0778281818     3.1715383095
C      0.3753745336    -2.1136877826     1.7831119006
C     -1.7717146630    -1.5883781762    -0.9406275157
C     -2.8035468019    -1.9695267980    -0.0826869129
C     -4.0435578069    -2.3603410364    -0.5918476546
C     -4.2659988401    -2.3789118153    -1.9663962118
C     -3.2329279060    -2.0133455733    -2.8322703615
C     -1.9975173136    -1.6272566259    -2.3218011805
H      4.7211255533    -1.3019970754     2.9476433716
H      2.8954675986     0.1067544158     3.5835064030
H      1.6522726195     1.5375802572     2.1409179962
H      2.0160453978     1.8139170783    -0.1779688919
H      3.1347424391    -2.2021508128    -0.8435790523
H      4.8220386968    -2.4138067936     0.8206039074
H      6.3460999651    -0.6109502651     1.3074562341
H      6.2148481805     1.4959939438     0.1894313688
H      4.2192551729     2.6100566254    -0.5020662075
H      1.7441389229     0.6046443785    -2.3189437605
H      1.6303365176    -1.1729903486    -2.1862625326
H     -3.7556782561     1.6296961616     0.5375609792
H     -4.1819295410     0.6432444383    -0.8894707920
H     -4.7547875467     2.3415064984    -0.7664936216
H     -1.2958639734     3.8298323201    -1.2541979133
H     -2.0247118162     3.4518599403     0.3389690265
H     -3.0113866080     4.2427208053    -0.9243210717
H     -3.1562402033     1.1301563202    -3.1187586381
H     -3.6778597192     2.8398907309    -3.0357829480
H     -1.9505454129     2.4491829201    -3.3005789933
H      0.2643133544    -2.0410133399    -0.7021827981
H     -1.3539523845     0.7610270750     1.2798132793
H     -1.1535270966     0.8448506325     3.7539325618
H      0.0273449385    -0.9796284165     4.9765412115
H      1.0140714282    -2.8814461261     3.6954686357
H      0.8198587251    -2.9449384449     1.2262615213
H     -2.6425170549    -1.9505196426     0.9977889373
H     -4.8431327195    -2.6484928747     0.0973645766
H     -5.2388667502    -2.6815507142    -2.3650716532
H     -3.3918160520    -2.0299687132    -3.9149415761
H     -1.1959999594    -1.3303439875    -3.0058445631
