# Supplementary material for: Correlated shapeshifting and configurational isomerization
Source: Chem Sci. 2024 Aug 23;15(36):14618–24. doi: 10.1039/d4sc03699a (PMC11370815; doi:10.1039/d4sc03699a)
Supplement: SC-015-D4SC03699A-s002 [file SC-015-D4SC03699A-s002.zip › Optimsed_Geometries_SI/1b/xyz/z_b_1b_04.xyz]

63

C      4.0344289534    -0.2907728711     2.5172632490
C      2.9595004444     0.6602668875     2.8378332967
C      2.2675277528     1.3949611545     1.9528415232
C      2.5003125457     1.3540009528     0.4614208048
C      2.2225936114    -0.0315859170    -0.0957803240
C      2.9280279648    -1.1115117752     0.2818563566
C      4.0226191167    -1.1537064136     1.2605918102
C      5.0482539649    -0.0369679227     1.4042780014
C      5.0125945765     1.1679141009     0.5612826709
C      3.9070097816     1.7933313462     0.1274367337
C      1.1084350062    -0.1545350428    -1.1003647598
N     -0.2007961017     0.2375089631    -0.5850904998
C     -0.6569240273     1.4903253878    -0.8927530807
O     -0.0006583633     2.3232013403    -1.4864496973
O     -1.9084613383     1.6677979789    -0.4543034754
C     -2.6614867367     2.8665142724    -0.7652166402
C     -1.9916825841     4.0877681132    -0.1464540730
C     -2.8187314159     2.9972641909    -2.2759254224
C     -4.0086333676     2.5994561399    -0.1080335985
C     -1.1062517997    -0.7646352634    -0.0261981473
C     -0.3478330336    -1.7984159713     0.7899187511
C     -0.0501740159    -3.0713078001     0.2977993360
C      0.7008231725    -3.9670822187     1.0595529024
C      1.1594110758    -3.5991175091     2.3236809114
C      0.8567909299    -2.3333687447     2.8265103597
C      0.1061004582    -1.4447088649     2.0638544410
C     -2.0232940513    -1.3775105089    -1.0726387990
C     -3.0732045387    -2.2041659381    -0.6540667918
C     -3.9465436947    -2.7715858135    -1.5772120329
C     -3.7835608079    -2.5220342226    -2.9414505343
C     -2.7443184772    -1.6989125211    -3.3673290697
C     -1.8712582899    -1.1297359454    -2.4375796440
H      4.4591919289    -0.7931192437     3.3920326874
H      2.7203143404     0.7644373063     3.9025973604
H      1.4890630299     2.0713094976     2.3251879373
H      1.8061854085     2.0548842354    -0.0193228725
H      2.6520503352    -2.0806351292    -0.1494553823
H      4.4325507420    -2.1565318304     1.4147974624
H      6.0580628891    -0.3876333852     1.6390621444
H      5.9884798149     1.5703133142     0.2668501910
H      4.0197085516     2.6816791881    -0.5041950571
H      1.3131506949     0.4993777545    -1.9642562392
H      1.0451610334    -1.1917901898    -1.4666880520
H     -1.8351762475     3.9281726486     0.9345833360
H     -2.6409229777     4.9711664023    -0.2726444192
H     -1.0198328949     4.2868889236    -0.6212167320
H     -1.8452569584     3.1729223238    -2.7575955541
H     -3.2638249681     2.0762562897    -2.6909841109
H     -3.4888386019     3.8420736547    -2.5093239910
H     -4.4590639278     1.6797155999    -0.5177071580
H     -4.6961474309     3.4422025185    -0.2894336630
H     -3.8890313752     2.4719885593     0.9812432377
H     -1.7540234025    -0.2239974429     0.6789847508
H     -0.4090458707    -3.3656268145    -0.6926976245
H      0.9284308004    -4.9602235748     0.6605125751
H      1.7498634367    -4.3013378165     2.9200357083
H      1.2160989750    -2.0319753804     3.8146968017
H     -0.1088352174    -0.4438244637     2.4490244184
H     -3.2025779035    -2.4070219834     0.4141967513
H     -4.7627300631    -3.4127588179    -1.2305650608
H     -4.4690311798    -2.9670911244    -3.6688093353
H     -2.6082562240    -1.4921646083    -4.4331667877
H     -1.0663334484    -0.4763059751    -2.7850128810
