# Supplementary material for: Correlated shapeshifting and configurational isomerization
Source: Chem Sci. 2024 Aug 23;15(36):14618–24. doi: 10.1039/d4sc03699a (PMC11370815; doi:10.1039/d4sc03699a)
Supplement: SC-015-D4SC03699A-s002 [file SC-015-D4SC03699A-s002.zip › Optimsed_Geometries_SI/1b/xyz/z_b_1b_05.xyz]

63

C      5.2383097286    -0.2931857713    -0.5803802778
C      5.2016294746    -0.8792522253    -1.9288986321
C      4.1150924964    -1.3678014901    -2.5451797141
C      2.7395745618    -1.4065378536    -1.9216797857
C      2.2160949787    -0.0143319586    -1.6121058952
C      2.8668897307     0.8263191088    -0.7847691423
C      4.0994890731     0.5530065643    -0.0356376592
C      4.3904403430    -0.8220227425     0.5721940023
C      3.4742184780    -1.9608117229     0.4226748170
C      2.7411207563    -2.2493207987    -0.6658791104
C      0.8711167266     0.4099122326    -2.1679984309
N     -0.1684635460     0.4863822474    -1.1539452578
C     -0.5720426548     1.7266713982    -0.7431068081
O     -0.0148952891     2.7568426001    -1.0664731881
O     -1.6623965457     1.6494048946     0.0249108528
C     -2.1390602676     2.7908709661     0.7835214571
C     -3.2894595555     2.2107169532     1.5933845768
C     -1.0365925647     3.2980435229     1.7059967357
C     -2.6384723910     3.8727760596    -0.1669133707
C     -0.6027281175    -0.7791719015    -0.5766356755
C     -0.7334659954    -0.7433473924     0.9407091249
C     -1.8821186493    -1.1669020644     1.6085799469
C     -1.9380883439    -1.1466115008     3.0031918030
C     -0.8447401949    -0.7036589261     3.7447553439
C      0.3123214852    -0.2893764263     3.0813715987
C      0.3681567247    -0.3149158090     1.6909243604
C     -1.7778286816    -1.4096475184    -1.2964133996
C     -1.8475089884    -2.8046744830    -1.3799916324
C     -2.9184318568    -3.4315915154    -2.0130128976
C     -3.9364629785    -2.6652461046    -2.5806104056
C     -3.8717798086    -1.2742226417    -2.5085357845
C     -2.8003116002    -0.6499656201    -1.8699645776
H      6.2299085294     0.0513900381    -0.2714435680
H      6.1580681304    -0.9022819469    -2.4628765327
H      4.2230521947    -1.7726246130    -3.5576095870
H      2.0533062348    -1.8715755113    -2.6449083865
H      2.4110199915     1.8080704243    -0.6075949506
H      4.4291313391     1.3887271254     0.5890749871
H      4.8900777645    -0.7776358692     1.5447192948
H      3.3965182753    -2.6247731072     1.2906148695
H      2.1070459890    -3.1433283595    -0.6468943778
H      0.9418814545     1.4086289611    -2.6204186200
H      0.5364762896    -0.2944650191    -2.9507435515
H     -2.9258314593     1.4188073565     2.2683545945
H     -3.7670571274     3.0026842933     2.1942631045
H     -4.0476101337     1.7712135937     0.9232135147
H     -0.1989039479     3.7141912116     1.1264299559
H     -1.4378289325     4.0867881926     2.3650748116
H     -0.6640983963     2.4724601853     2.3362467311
H     -3.4170587746     3.4648840551    -0.8349741417
H     -1.8133218800     4.2644096546    -0.7793515884
H     -3.0826319816     4.7003846544     0.4123859715
H      0.2534131662    -1.4560591835    -0.7453670772
H     -2.7480626259    -1.5047987568     1.0336903506
H     -2.8492724110    -1.4755569711     3.5122177345
H     -0.8904941943    -0.6850339130     4.8378078991
H      1.1809394323     0.0522031550     3.6528305598
H      1.2753988703     0.0061803276     1.1689410681
H     -1.0482340404    -3.4085081192    -0.9357512588
H     -2.9548457100    -4.5237179285    -2.0699492741
H     -4.7775270473    -3.1525264581    -3.0829171811
H     -4.6646035829    -0.6658914191    -2.9545340861
H     -2.7584913747     0.4393886509    -1.8091462401
