# Supplementary material for: Correlated shapeshifting and configurational isomerization
Source: Chem Sci. 2024 Aug 23;15(36):14618–24. doi: 10.1039/d4sc03699a (PMC11370815; doi:10.1039/d4sc03699a)
Supplement: SC-015-D4SC03699A-s002 [file SC-015-D4SC03699A-s002.zip › Optimsed_Geometries_SI/1b/xyz/z_b_1b_06.xyz]

63

C      4.0778269924    -2.6678998865    -0.9876584238
C      4.3646932695    -2.5076936680     0.4450312801
C      3.7297298768    -1.6795959271     1.2902753152
C      2.6013940862    -0.7613732911     0.8780965620
C      1.4120929848    -1.5828794075     0.4061819657
C      1.4880464437    -2.3816657018    -0.6764969100
C      2.6564605357    -2.5881284659    -1.5446640450
C      3.6649242458    -1.5006312556    -1.8791956209
C      3.5459037203    -0.1264144277    -1.3695081361
C      3.0775362307     0.2234924172    -0.1624549611
C      0.1380844529    -1.5545216580     1.2278424216
N     -0.9259387299    -0.6722972992     0.7572950293
C     -1.8224627138    -1.2167891167    -0.1245423434
O     -1.7614162379    -2.3544853216    -0.5437323553
O     -2.7692431891    -0.3275351042    -0.4448552692
C     -3.6648303787    -0.5322619367    -1.5641649848
C     -2.8585463437    -0.7467001278    -2.8402581498
C     -4.6052449118    -1.6958691749    -1.2747249875
C     -4.4276946216     0.7836641873    -1.6298708000
C     -1.0369922126     0.7498385988     1.0929027018
C     -0.7125387999     1.6666063399    -0.0739567064
C     -1.1989425568     2.9786001410    -0.0592078094
C     -0.9301272252     3.8500232598    -1.1114646018
C     -0.1665111681     3.4191084271    -2.1986313193
C      0.3192403094     2.1136070732    -2.2202882653
C      0.0439423914     1.2416263206    -1.1657915793
C     -0.2754092459     1.0947359528     2.3598388963
C      0.8769488419     1.8831319776     2.3490268426
C      1.5572220322     2.1657348075     3.5346498056
C      1.0896350674     1.6651375703     4.7474626970
C     -0.0691796037     0.8861906448     4.7709366343
C     -0.7462406984     0.6094944832     3.5867461969
H      4.7100970556    -3.4066657099    -1.4897116680
H      5.1704250622    -3.1364543146     0.8403585121
H      4.0402130549    -1.6617016732     2.3411853390
H      2.2876768137    -0.1905615409     1.7625569430
H      0.5947218692    -2.9600132122    -0.9364405226
H      2.4698913391    -3.2835864721    -2.3688120959
H      4.0607909413    -1.5653132142    -2.8974687050
H      3.8750086264     0.6664162718    -2.0508064787
H      3.0404337611     1.2879666577     0.0936551527
H     -0.2997890964    -2.5622648117     1.2415932751
H      0.3758305435    -1.2799901585     2.2662630906
H     -2.2874931597    -1.6861099198    -2.7920157115
H     -2.1573167681     0.0924046781    -2.9911731935
H     -3.5404114434    -0.7911868160    -3.7065653239
H     -5.1393698800    -1.5250296660    -0.3239901870
H     -4.0445378844    -2.6395004573    -1.2016824749
H     -5.3545559440    -1.7818319128    -2.0804981418
H     -4.9739748116     0.9579280710    -0.6873248637
H     -5.1547203471     0.7632724230    -2.4588182476
H     -3.7292900161     1.6230161525    -1.7870664644
H     -2.0998396147     0.9238519461     1.3261799938
H     -1.8011022857     3.3197028082     0.7898566650
H     -1.3226846748     4.8712015208    -1.0865507949
H      0.0444966171     4.1013956549    -3.0275877459
H      0.9207137774     1.7614676058    -3.0638793135
H      0.4231130322     0.2169168314    -1.1966340561
H      1.2424940383     2.2846629940     1.4003374029
H      2.4592442607     2.7843048350     3.5066356105
H      1.6218381379     1.8870364017     5.6772024947
H     -0.4499467490     0.4971435520     5.7200381841
H     -1.6543210998    -0.0027329553     3.6063472452
