# Supplementary material for: Correlated shapeshifting and configurational isomerization
Source: Chem Sci. 2024 Aug 23;15(36):14618–24. doi: 10.1039/d4sc03699a (PMC11370815; doi:10.1039/d4sc03699a)
Supplement: SC-015-D4SC03699A-s002 [file SC-015-D4SC03699A-s002.zip › Optimsed_Geometries_SI/1b/xyz/z_b_1b_07.xyz]

63

C      4.2401151992    -0.4108654404    -1.5199327673
C      3.4953217792    -1.6484708636    -1.2469779332
C      2.9957925542    -2.0223044908    -0.0594260074
C      3.1179991714    -1.1954736026     1.1998387312
C      2.4238333831     0.1469621592     1.0458486642
C      2.8253162863     1.0553370279     0.1375925017
C      3.9138237316     0.9134549046    -0.8377358520
C      5.2187654676     0.1937825867    -0.5178647179
C      5.4761035018    -0.4060339011     0.7997208241
C      4.5703617038    -1.0166030744     1.5794070545
C      1.2150018450     0.4592555293     1.9056311518
N     -0.0507095329     0.4132449049     1.1919925792
C     -0.6573899954     1.6042592704     0.8876344059
O     -0.2555094315     2.6851396188     1.2670898063
O     -1.7258739576     1.4046189727     0.1141608301
C     -2.6125656771     2.4841287095    -0.2668102361
C     -1.8567875339     3.5071046753    -1.1075959449
C     -3.6724360466     1.7778141991    -1.1005816673
C     -3.2342002226     3.1030564359     0.9791138347
C     -0.5475356215    -0.8822029283     0.7509650365
C     -2.0092981066    -1.0921950267     1.1446377642
C     -2.9867211562    -1.5265742178     0.2496272174
C     -4.3048266559    -1.7075527266     0.6706882278
C     -4.6635282338    -1.4540008735     1.9927818745
C     -3.6909182903    -1.0199823388     2.8952309717
C     -2.3762262975    -0.8452180746     2.4724019805
C     -0.2172167084    -1.2398045707    -0.6891759475
C     -0.2628736086    -2.5866304315    -1.0679933195
C      0.0632070183    -2.9810388242    -2.3629317562
C      0.4526311022    -2.0274324737    -3.3037470877
C      0.5090509843    -0.6853511491    -2.9336304845
C      0.1737893290    -0.2952612733    -1.6377888758
H      4.5542375483    -0.3017824861    -2.5625897287
H      3.3391824756    -2.3104545901    -2.1050398898
H      2.4580377059    -2.9739341876     0.0036813639
H      2.6207070630    -1.7413107882     2.0159123373
H      2.2741635329     2.0030315133     0.0934920528
H      4.0401432952     1.7870179483    -1.4846040745
H      6.0997722257     0.6497405326    -0.9799355659
H      6.5077838374    -0.3322724444     1.1615351360
H      4.8956369159    -1.4186056871     2.5455990294
H      1.2925610564     1.4757634137     2.3159133075
H      1.1607935727    -0.2438041340     2.7566394758
H     -1.0830670016     4.0116749261    -0.5105172656
H     -2.5603766022     4.2625125913    -1.4976211766
H     -1.3764539950     3.0091703503    -1.9681791190
H     -4.4108351834     2.5066928187    -1.4746075945
H     -4.1932495287     1.0182180509    -0.4945881015
H     -3.2070271296     1.2703858483    -1.9625310931
H     -3.9906042556     3.8507696631     0.6853070656
H     -3.7319627855     2.3211189493     1.5785691501
H     -2.4684655668     3.5958407630     1.5972013187
H      0.0188898160    -1.6061270089     1.3655874954
H     -2.7222176145    -1.7063108222    -0.7949855043
H     -5.0594646186    -2.0421955647    -0.0477421323
H     -5.6975862264    -1.5939358437     2.3216572470
H     -3.9581989514    -0.8182150120     3.9370015726
H     -1.6200298911    -0.4925463788     3.1814432182
H     -0.5565867227    -3.3420577704    -0.3307821280
H      0.0216929193    -4.0397846706    -2.6363099930
H      0.7166928925    -2.3316902476    -4.3210673683
H      0.8242528620     0.0709519971    -3.6588386380
H      0.2450853737     0.7569795576    -1.3617732563
