# Supplementary material for: Correlated shapeshifting and configurational isomerization
Source: Chem Sci. 2024 Aug 23;15(36):14618–24. doi: 10.1039/d4sc03699a (PMC11370815; doi:10.1039/d4sc03699a)
Supplement: SC-015-D4SC03699A-s002 [file SC-015-D4SC03699A-s002.zip › Optimsed_Geometries_SI/1b/xyz/z_b_1b_08.xyz]

63

C      3.7985986607    -0.2887372944    -2.8775904559
C      3.9579753881    -1.4214307820    -1.9551832927
C      3.8375997731    -1.3788304423    -0.6190567561
C      3.5121955413    -0.1202871306     0.1518655148
C      2.1333956661     0.3686966709    -0.2452782894
C      1.8461474678     0.7796932688    -1.4900042240
C      2.7572246936     0.8049548284    -2.6420976513
C      4.2386284244     1.1297699575    -2.5292474101
C      4.8720532631     1.4707224351    -1.2465530504
C      4.5670690822     0.9409700626    -0.0527757255
C      1.1021191875     0.3498424117     0.8527282559
N     -0.2702146353     0.4777512871     0.4221725973
C     -0.8513199784     1.7164956288     0.5090326078
O     -0.2630495753     2.7135758653     0.8657061668
O     -2.1419039915     1.6585869360     0.1550796370
C     -3.0325789068     2.7846657972     0.3439139522
C     -2.6054903422     3.9474220096    -0.5444533030
C     -3.0714500680     3.1704204143     1.8185417613
C     -4.3787707019     2.2283963594    -0.0986147728
C     -1.0800571402    -0.7155495337     0.1863346147
C     -1.8301145058    -1.1680931315     1.4303978813
C     -2.7739477132    -2.1964237099     1.3184036382
C     -3.4988770746    -2.6231949357     2.4270554292
C     -3.2894606841    -2.0282034221     3.6729994804
C     -2.3523482190    -1.0054897233     3.7943561349
C     -1.6294384305    -0.5772180960     2.6787067958
C     -0.2673006710    -1.8314472219    -0.4505810354
C      0.3181231302    -2.8474589477     0.3095024648
C      1.0749371214    -3.8473246002    -0.3010512842
C      1.2498694920    -3.8466100185    -1.6831806034
C      0.6666748232    -2.8394565554    -2.4515997906
C     -0.0854095587    -1.8423903107    -1.8370493020
H      3.9408161002    -0.5487681794    -3.9311691523
H      4.1778507132    -2.3872109442    -2.4233856021
H      3.9566582075    -2.3082519855    -0.0517237414
H      3.4878789170    -0.3720286110     1.2234178123
H      0.8185271481     1.1000834994    -1.6908967466
H      2.2936014799     1.1774751519    -3.5608618056
H      4.6351374448     1.6876698205    -3.3831702938
H      5.6576332872     2.2332730614    -1.2918845786
H      5.1131939546     1.2894202832     0.8309599364
H      1.2043515979    -0.5904470630     1.4223539912
H      1.3121721417     1.1749715759     1.5560710497
H     -2.5473929321     3.6204134428    -1.5971231978
H     -1.6217494251     4.3317987976    -0.2368852086
H     -3.3479184675     4.7611568268    -0.4767897988
H     -3.3240764342     2.2889806073     2.4334219419
H     -3.8435341365     3.9414744401     1.9822462032
H     -2.0988776041     3.5674263936     2.1460251298
H     -5.1623833500     2.9981307752    -0.0010722690
H     -4.6567994690     1.3584861579     0.5201768254
H     -4.3337458037     1.9045910902    -1.1523455260
H     -1.8422480926    -0.4213220852    -0.5492570300
H     -2.9373926386    -2.6703303012     0.3449129291
H     -4.2348236705    -3.4257934484     2.3190096038
H     -3.8584350188    -2.3619602381     4.5457828502
H     -2.1805087551    -0.5298884389     4.7647147665
H     -0.9056878175     0.2353536978     2.7862824247
H      0.1655652167    -2.8663111794     1.3929060371
H      1.5244866919    -4.6362715719     0.3094916882
H      1.8406594991    -4.6324297658    -2.1634543483
H      0.7979070582    -2.8303746542    -3.5376282652
H     -0.5417453612    -1.0531342323    -2.4426076108
