# Supplementary material for: Correlated shapeshifting and configurational isomerization
Source: Chem Sci. 2024 Aug 23;15(36):14618–24. doi: 10.1039/d4sc03699a (PMC11370815; doi:10.1039/d4sc03699a)
Supplement: SC-015-D4SC03699A-s002 [file SC-015-D4SC03699A-s002.zip › Optimsed_Geometries_SI/1b/xyz/z_b_1b_09.xyz]

63

C      5.4951014973     0.7225833089     0.3560421913
C      5.4476777188    -0.7471812177     0.3768420965
C      4.3446665080    -1.5030091587     0.5045505838
C      2.9516621036    -0.9366028636     0.6588864807
C      2.5800726326    -0.1529494663    -0.5885437669
C      3.2467935963     0.9513303206    -0.9732191165
C      4.4012652379     1.5632691693    -0.3000304114
C      4.5712448119     1.5882774875     1.2099812424
C      3.5879455312     1.0047309135     2.1354195241
C      2.8647114922    -0.1044203437     1.9156896948
C      1.4380835980    -0.6833514199    -1.4080887683
N      0.1405238797    -0.5050170262    -0.7677126679
C     -0.4386749567    -1.5906461168    -0.1724923219
O      0.1582969172    -2.6264811587     0.0486808976
O     -1.7262850440    -1.3724843063     0.1009428174
C     -2.4807390944    -2.2653653640     0.9619853938
C     -3.8348137297    -1.5794427073     1.0712724866
C     -1.8106675949    -2.3473893502     2.3284420862
C     -2.6229460500    -3.6324388596     0.3024695998
C     -0.4484298658     0.8219987461    -0.8953650820
C     -1.2313536966     1.0160897037    -2.1804182364
C     -1.9049059166    -0.0309699843    -2.8131932977
C     -2.6332980541     0.1984232050    -3.9808425563
C     -2.6993868329     1.4777917760    -4.5300616411
C     -2.0271200068     2.5294386736    -3.9063132443
C     -1.2966123933     2.2955837080    -2.7438533274
C     -1.1800398912     1.2904777009     0.3556815223
C     -2.5120744797     1.7041164452     0.3407031812
C     -3.1283547431     2.1475013643     1.5115168595
C     -2.4200402933     2.1802138539     2.7112098071
C     -1.0828251011     1.7787235339     2.7295724228
C     -0.4676326436     1.3455807660     1.5582844808
H      6.5019602513     1.1344436917     0.2367421942
H      6.4144821025    -1.2523954318     0.2729934521
H      4.4505584943    -2.5935768356     0.5005868703
H      2.2423575345    -1.7699787336     0.7474995529
H      2.9341464721     1.4396844795    -1.9049962857
H      4.7762167657     2.4614074328    -0.8002438085
H      5.0459707121     2.5009760169     1.5831074042
H      3.4656348455     1.5283867102     3.0903470299
H      2.1847236839    -0.4532210973     2.7012883832
H      1.4039155521    -0.1795567621    -2.3902347994
H      1.5672283641    -1.7623980469    -1.5822378311
H     -4.5162772170    -2.1845350089     1.6923166760
H     -3.7261296123    -0.5810736785     1.5251015860
H     -4.2841502288    -1.4573811794     0.0711716509
H     -0.8258118204    -2.8339018068     2.2570592370
H     -1.6828715798    -1.3334509175     2.7455585765
H     -2.4431258269    -2.9314654577     3.0185145232
H     -3.2925056170    -4.2682378419     0.9069120936
H     -1.6452840287    -4.1262625451     0.2062951751
H     -3.0677315940    -3.5244615214    -0.7022590500
H      0.4294264521     1.4900518243    -0.9651731410
H     -1.8664900736    -1.0347934966    -2.3851566051
H     -3.1544954432    -0.6330861860    -4.4649730214
H     -3.2705974349     1.6556543445    -5.4460966061
H     -2.0665680038     3.5367669786    -4.3318255850
H     -0.7702474924     3.1232668714    -2.2559080406
H     -3.0791723900     1.6656697483    -0.5925953829
H     -4.1757596727     2.4633716998     1.4841200835
H     -2.9054714227     2.5250539061     3.6292103672
H     -0.5107513402     1.8122829502     3.6620786610
H      0.5849704314     1.0443785595     1.5727587093
