# Supplementary material for: Correlated shapeshifting and configurational isomerization
Source: Chem Sci. 2024 Aug 23;15(36):14618–24. doi: 10.1039/d4sc03699a (PMC11370815; doi:10.1039/d4sc03699a)
Supplement: SC-015-D4SC03699A-s002 [file SC-015-D4SC03699A-s002.zip › Optimsed_Geometries_SI/1b/xyz/z_c_1b_01.xyz]

63

C      1.8405784081     1.8689835751    -0.5233600372
C      1.8219871736     0.5027506397    -1.0830951214
C      2.7949563486    -0.4087033421    -0.8910201536
C      4.0381959666    -0.1716161692    -0.0649590550
C      4.8700606272     0.9426232628    -0.6583096640
C      4.4330701377     2.2052792794    -0.7872496864
C      3.1086680968     2.7042284987    -0.3908995245
C      2.3826358021     2.2095993523     0.8574307804
C      2.9622203874     1.1975412746     1.7521315868
C      3.6910710638     0.1350958933     1.3738165351
C      0.6202997887     0.1407332986    -1.9346523489
N     -0.4969911554    -0.4766755348    -1.2269969020
C     -0.4502723631    -1.8401256576    -1.0909092151
O      0.4430621120    -2.5370077679    -1.5253097681
O     -1.5237252630    -2.2862555697    -0.4280200732
C     -1.5890865966    -3.6304599076     0.1063677150
C     -2.8958990291    -3.6192175641     0.8882111308
C     -0.4093607700    -3.8687623501     1.0423850728
C     -1.6410860429    -4.6449850500    -1.0291496364
C     -1.5663430191     0.2694558250    -0.5599973821
C     -1.4376491080     0.2920358945     0.9537831474
C     -2.5705509404     0.5850435546     1.7219569127
C     -2.5071526902     0.5950832153     3.1128108256
C     -1.3039399754     0.3049862930     3.7594368117
C     -0.1735303710     0.0090851973     3.0009025910
C     -0.2395308794     0.0037298431     1.6063920450
C     -1.7672279260     1.6426701066    -1.1759966252
C     -2.2532432626     1.7276655207    -2.4868871932
C     -2.4416793401     2.9626269663    -3.1003905929
C     -2.1536049584     4.1385977720    -2.4047933012
C     -1.6829149570     4.0655137921    -1.0957869944
C     -1.4925172132     2.8247528010    -0.4847724897
H      0.9661913503     2.4632062136    -0.8031167496
H      2.6701586482    -1.3925408900    -1.3556697491
H      4.6356458687    -1.0939528375    -0.0837958766
H      5.8830027401     0.6981423835    -0.9974008883
H      5.1077097922     2.9476383918    -1.2283414626
H      2.9540221045     3.7678068363    -0.5973130114
H      1.8090890760     2.9840363713     1.3762962294
H      2.7694987476     1.3448768286     2.8204751403
H      4.0671982796    -0.5464067978     2.1453359927
H      0.2438674175     1.0371528819    -2.4500111806
H      0.9310174020    -0.5823404691    -2.7009752527
H     -3.7439964521    -3.4018879651     0.2167830063
H     -2.8649035325    -2.8428760923     1.6712911711
H     -3.0665438886    -4.5995305809     1.3634959413
H     -0.3827404866    -3.0871906894     1.8213290070
H     -0.5182138433    -4.8498583410     1.5352842874
H      0.5421644823    -3.8539872783     0.4896206553
H     -2.4747772890    -4.4062847324    -1.7119619804
H     -0.7014270363    -4.6377649365    -1.6010096383
H     -1.8083972860    -5.6562987266    -0.6200192185
H     -2.4932174256    -0.2876518723    -0.7705006276
H     -3.5184493378     0.8059319612     1.2193373885
H     -3.4040923359     0.8230652993     3.6967886038
H     -1.2519558683     0.3053275791     4.8523756434
H      0.7758450259    -0.2251500757     3.4913808059
H      0.6545273067    -0.2382029049     1.0248300112
H     -2.4769687685     0.8053848330    -3.0335721360
H     -2.8200340876     3.0096309034    -4.1259164936
H     -2.3031306260     5.1111261935    -2.8830413132
H     -1.4624426931     4.9820139880    -0.5401678085
H     -1.1291483359     2.7723105828     0.5451211135
