# Supplementary material for: Correlated shapeshifting and configurational isomerization
Source: Chem Sci. 2024 Aug 23;15(36):14618–24. doi: 10.1039/d4sc03699a (PMC11370815; doi:10.1039/d4sc03699a)
Supplement: SC-015-D4SC03699A-s002 [file SC-015-D4SC03699A-s002.zip › Optimsed_Geometries_SI/1b/xyz/z_c_1b_02.xyz]

63

C      3.0242785866    -1.1181439814    -1.5956766265
C      2.1096965113    -0.3631936909    -0.7193017585
C      2.2991075827    -0.1785941606     0.5977678561
C      3.4805133234    -0.7085944051     1.3768196719
C      3.5087195116    -2.2200427524     1.3444046887
C      3.6255950658    -2.9323563113     0.2122372479
C      3.7458138508    -2.3824376162    -1.1454042274
C      4.5365554540    -1.1095420494    -1.4457346477
C      5.2250510759    -0.3410382876    -0.3972455660
C      4.7825123778    -0.1457301936     0.8542115920
C      0.9135627340     0.2281711769    -1.4372239448
N     -0.1859013747     0.5945550975    -0.5775894369
C     -0.1721800608     1.8707285779    -0.0675483645
O      0.5103349371     2.7702647453    -0.5059689788
O     -1.0047875948     1.9622691671     0.9745938132
C     -1.3631471147     3.2368400879     1.5607199002
C     -1.9452710597     4.1610952013     0.4968365733
C     -0.1441109870     3.8441281712     2.2445445266
C     -2.4300754528     2.8536306848     2.5765425915
C     -1.0991563631    -0.4143497070    -0.0250866755
C     -0.8573762820    -1.7834554910    -0.6418974865
C     -1.4471086991    -2.1536044263    -1.8562950617
C     -1.1786099264    -3.3954823945    -2.4277718175
C     -0.3214313077    -4.2912674022    -1.7872730874
C      0.2581365428    -3.9379056700    -0.5701859152
C     -0.0100322100    -2.6927830242    -0.0033138157
C     -2.5554445136    -0.0079741296    -0.1710781336
C     -2.9951851010     0.8232898745    -1.2032194174
C     -4.3447592424     1.1560709351    -1.3200458608
C     -5.2728691454     0.6594419805    -0.4056117071
C     -4.8409369782    -0.1767942568     0.6246707778
C     -3.4923204078    -0.5062592738     0.7375731353
H      2.6877483953    -1.1636712453    -2.6371869832
H      1.5457530612     0.3849837372     1.1588291845
H      3.3651732940    -0.3894512893     2.4223196378
H      3.4380453721    -2.7546723568     2.2987170666
H      3.6456781096    -4.0258148563     0.2836344788
H      3.8201515306    -3.1443974395    -1.9270498726
H      5.0740676414    -1.1413597281    -2.3984887189
H      6.1833776576     0.1040335947    -0.6871571891
H      5.3923843190     0.4512170711     1.5414920411
H      1.2269590249     1.1449855977    -1.9643732698
H      0.5567443566    -0.4806725086    -2.2006067542
H     -1.1862250410     4.4204897548    -0.2560710501
H     -2.3070060155     5.0890228356     0.9715462924
H     -2.7981766459     3.6718633541    -0.0046457027
H     -0.4301039066     4.7699137255     2.7726015125
H      0.6368598610     4.0781964169     1.5055961608
H      0.2670077108     3.1367617876     2.9857025871
H     -3.2815754374     2.3661309769     2.0719905349
H     -2.7930367154     3.7495998087     3.1072538381
H     -2.0185868084     2.1483689116     3.3184531134
H     -0.8989368262    -0.5113124029     1.0557581142
H     -2.1306375859    -1.4622631096    -2.3574591801
H     -1.6484462688    -3.6684451771    -3.3774931671
H     -0.1137928364    -5.2684561398    -2.2338084646
H      0.9280251887    -4.6316383960    -0.0541134626
H      0.4646726180    -2.4168595968     0.9415937935
H     -2.2673821027     1.2323004491    -1.9103240278
H     -4.6719520123     1.8143240974    -2.1307813972
H     -6.3306273455     0.9245918235    -0.4938843418
H     -5.5596067775    -0.5711375057     1.3495828273
H     -3.1557315481    -1.1575676668     1.5509205534
