# Supplementary material for: Correlated shapeshifting and configurational isomerization
Source: Chem Sci. 2024 Aug 23;15(36):14618–24. doi: 10.1039/d4sc03699a (PMC11370815; doi:10.1039/d4sc03699a)
Supplement: SC-015-D4SC03699A-s002 [file SC-015-D4SC03699A-s002.zip › Optimsed_Geometries_SI/1b/xyz/z_c_1b_03.xyz]

63

C      1.8086441896     1.8846240970     0.1146273656
C      1.5016623902     1.0075028246     1.2644069268
C      2.3978763397     0.2138376565     1.8777037414
C      3.8472208588     0.0818946926     1.4737716159
C      3.9709766421    -0.4343078669     0.0579766737
C      3.4938334467     0.2168527641    -1.0148303904
C      2.7757091575     1.5002830548    -0.9989397399
C      3.1320314162     2.6246660753    -0.0292940059
C      4.2266854884     2.5096816320     0.9449777733
C      4.5668737555     1.4025281732     1.6233556302
C      0.0806211075     1.0668232457     1.7734191918
N     -0.9313901371     0.5678489350     0.8501510781
C     -1.5917978903     1.4837263425     0.0768173760
O     -1.3276283550     2.6697643674     0.0446802592
O     -2.5620561539     0.8928174504    -0.6281789068
C     -3.1865628263     1.5408363448    -1.7633044340
C     -4.0614643284     0.4383607699    -2.3440748548
C     -2.1207675663     1.9593065961    -2.7700721233
C     -4.0305982834     2.7187800435    -1.2925977465
C     -1.2769192133    -0.8550589500     0.7190168638
C     -0.9339900931    -1.4246986873    -0.6448201605
C     -1.7367752147    -2.4356096585    -1.1803370320
C     -1.4509808593    -2.9878126586    -2.4268331738
C     -0.3507078504    -2.5343343636    -3.1563244764
C      0.4574384164    -1.5301430037    -2.6251991469
C      0.1672156338    -0.9794928972    -1.3768094158
C     -0.7156771254    -1.6904770166     1.8555602739
C     -1.3773255461    -1.6900738758     3.0892184630
C     -0.8891874581    -2.4312881058     4.1628108644
C      0.2681361833    -3.1962534692     4.0107537190
C      0.9272852847    -3.2119701829     2.7825509834
C      0.4393519538    -2.4627314480     1.7122536096
H      0.9456226592     2.4653227252    -0.2239917964
H      2.0594696186    -0.3865479009     2.7296045904
H      4.3202794346    -0.6473343603     2.1466990049
H      4.4877763759    -1.3887007616    -0.0935925705
H      3.6402688652    -0.2339352508    -2.0031274845
H      2.4678194400     1.8507809142    -1.9889694654
H      3.0243000357     3.6249119017    -0.4595724906
H      4.8054197951     3.4240293433     1.1173816752
H      5.4084368961     1.4496462022     2.3235772565
H      0.0089906520     0.5052843295     2.7159898465
H     -0.1903040649     2.1142124734     1.9800263892
H     -4.7890448476     0.0895331637    -1.5916678387
H     -4.6152743393     0.8132527708    -3.2208325741
H     -3.4421054524    -0.4207700960    -2.6524591669
H     -1.4814373345     1.0955315903    -3.0226680171
H     -1.4905391747     2.7662051017    -2.3666622104
H     -2.6045725672     2.3175277316    -3.6945986545
H     -4.7676221214     2.3828094587    -0.5428789673
H     -4.5798754649     3.1511748467    -2.1466278038
H     -3.3955451851     3.4957539433    -0.8418664022
H     -2.3730998858    -0.9162320355     0.8099593371
H     -2.6063392857    -2.7865180259    -0.6145256704
H     -2.0943823165    -3.7732838456    -2.8349621281
H     -0.1258805805    -2.9633068983    -4.1374554896
H      1.3260591928    -1.1692033882    -3.1845874541
H      0.8030354266    -0.1915489054    -0.9673809485
H     -2.2871454002    -1.0916673937     3.2069926641
H     -1.4188745796    -2.4190775272     5.1200525885
H      0.6511516004    -3.7862109318     4.8488521764
H      1.8320514601    -3.8136453624     2.6533081897
H      0.9636277850    -2.4738736941     0.7535526123
