# Supplementary material for: Correlated shapeshifting and configurational isomerization
Source: Chem Sci. 2024 Aug 23;15(36):14618–24. doi: 10.1039/d4sc03699a (PMC11370815; doi:10.1039/d4sc03699a)
Supplement: SC-015-D4SC03699A-s002 [file SC-015-D4SC03699A-s002.zip › Optimsed_Geometries_SI/1b/xyz/z_c_1b_04.xyz]

63

C      3.2229045379    -0.1689999737    -0.7474613347
C      2.1126716141    -0.9455910765    -1.3375422371
C      2.0066652160    -2.2866797879    -1.2717876334
C      2.9936208025    -3.1933378305    -0.5731031825
C      4.3637523163    -3.0939775909    -1.2026139599
C      5.0805924956    -1.9605561743    -1.2408734992
C      4.6642510511    -0.6591680992    -0.6978364428
C      3.8656794614    -0.5187882339     0.5932782482
C      3.4461501031    -1.6819297360     1.3890728370
C      3.0576586523    -2.8721033543     0.9028134692
C      1.0070891828    -0.1570835807    -2.0124881062
N     -0.1073316651     0.1673761320    -1.1347066107
C     -1.1979647081    -0.6583190546    -1.1724870735
O     -1.2424039239    -1.6870001622    -1.8161297728
O     -2.1998122708    -0.1601560695    -0.4424384958
C     -3.3765573830    -0.9434587449    -0.1210237664
C     -4.1698142881    -1.2356513774    -1.3896717251
C     -2.9676980283    -2.2170753418     0.6092002206
C     -4.1593788088    -0.0229774454     0.8045235750
C      0.0767211448     1.2528330338    -0.1788248212
C     -0.3182699771     0.8655292795     1.2420501894
C     -1.1298769689     1.6640677638     2.0470235494
C     -1.4316182112     1.2748394214     3.3534606206
C     -0.9228343708     0.0845587991     3.8691670628
C     -0.1041309212    -0.7149724115     3.0686295943
C      0.1970549038    -0.3247633024     1.7673179763
C     -0.4620400178     2.5924053924    -0.6447233311
C      0.1808707717     3.7585076999    -0.2129372696
C     -0.2796063966     5.0159580073    -0.5960863160
C     -1.3933519203     5.1247661861    -1.4288544037
C     -2.0348865905     3.9689209502    -1.8715669069
C     -1.5736256537     2.7113911589    -1.4820094142
H      3.1507463712     0.9085520357    -0.9297786657
H      1.1251148511    -2.7487150797    -1.7301538881
H      2.6382018209    -4.2272395101    -0.6844330149
H      4.7871998054    -4.0009176287    -1.6484444046
H      6.0668139198    -1.9817638339    -1.7178698250
H      5.3991890307     0.1379171354    -0.8464157983
H      4.1404285524     0.3537334868     1.1938087900
H      3.4540644354    -1.5393711580     2.4753797649
H      2.7678951580    -3.6588377777     1.6086006812
H      1.4004515911     0.7898217462    -2.4238486282
H      0.5950767805    -0.7402178044    -2.8460730427
H     -3.5918059607    -1.8742004963    -2.0736432674
H     -5.1133734333    -1.7455485168    -1.1296023995
H     -4.4204815263    -0.2932471501    -1.9073394011
H     -3.8688955935    -2.7538480294     0.9516983300
H     -2.3541840026    -1.9658332100     1.4913417999
H     -2.3901654481    -2.8817304970    -0.0509313284
H     -4.3862741776     0.9293688029     0.2958916744
H     -3.5732554226     0.2012862582     1.7107867551
H     -5.1086809292    -0.5004193795     1.0998127718
H      1.1701106568     1.3822745238    -0.1233605946
H     -1.5442895409     2.5925741031     1.6461930563
H     -2.0758633356     1.9088337512     3.9705160807
H     -1.1609908466    -0.2196195209     4.8928861005
H      0.3076751166    -1.6504746148     3.4600260771
H      0.8360051981    -0.9593437758     1.1437153115
H      1.0561760172     3.6768814790     0.4411476512
H      0.2379096304     5.9152081477    -0.2484790837
H     -1.7569063108     6.1098691198    -1.7362652669
H     -2.9062498915     4.0443341062    -2.5292098815
H     -2.0861256659     1.8121118100    -1.8273263938
