# Supplementary material for: Correlated shapeshifting and configurational isomerization
Source: Chem Sci. 2024 Aug 23;15(36):14618–24. doi: 10.1039/d4sc03699a (PMC11370815; doi:10.1039/d4sc03699a)
Supplement: SC-015-D4SC03699A-s002 [file SC-015-D4SC03699A-s002.zip › Optimsed_Geometries_SI/1b/xyz/z_c_1b_05.xyz]

63

C      3.0221704492     0.3205308723    -0.7414410301
C      2.5224269865    -0.8695097918    -0.0240093972
C      2.5928372650    -2.1283782301    -0.4946641933
C      3.1802929481    -2.5081392140    -1.8338859396
C      2.4127982612    -1.8556214833    -2.9613167623
C      2.3118016692    -0.5262995974    -3.1180072971
C      2.9081801759     0.4964806381    -2.2469012748
C      4.2805054155     0.3183002433    -1.6011208968
C      5.1017533016    -0.8840808447    -1.8030677513
C      4.6450606691    -2.1418220347    -1.9075761986
C      1.8456784081    -0.6190632668     1.3040209110
N      0.4455726053    -0.2315224135     1.1851744019
C     -0.4672277632    -1.2551530997     1.1584816973
O     -0.1853504288    -2.4111448586     1.3938232477
O     -1.6824832454    -0.8071939592     0.8347453837
C     -2.8593040693    -1.6480299297     0.9160218218
C     -3.0410656299    -2.1455013181     2.3451167502
C     -2.7497520350    -2.7926488168    -0.0849542092
C     -3.9842109291    -0.6973003778     0.5310659920
C      0.1089533748     1.1755152970     1.0161436714
C      0.0112329338     1.6527632934    -0.4230815197
C     -0.4615471386     0.8477578037    -1.4612412895
C     -0.5599751848     1.3505868191    -2.7583977716
C     -0.1781716355     2.6607895559    -3.0408569786
C      0.3103721344     3.4685849701    -2.0131754035
C      0.4023694818     2.9640099720    -0.7177978950
C     -1.0708809527     1.5983759524     1.8896035775
C     -1.0811381065     1.2118437222     3.2346801924
C     -2.1254456277     1.5838281595     4.0759373464
C     -3.1767896932     2.3608642351     3.5853460208
C     -3.1663744756     2.7605195763     2.2511179151
C     -2.1200167708     2.3815217203     1.4085456031
H      2.8829313575     1.2559072878    -0.1903253286
H      2.1692814055    -2.9295382004     0.1209934171
H      3.0928195247    -3.5982458582    -1.9440702426
H      1.9186110703    -2.5109745347    -3.6875342967
H      1.7373978404    -0.1428249598    -3.9678588081
H      2.6822937397     1.5237481349    -2.5492971242
H      4.8582267834     1.2453057489    -1.5334548610
H      6.1823067196    -0.7151091719    -1.8726650164
H      5.3662613143    -2.9528793425    -2.0593442660
H      2.3683189647     0.1789038381     1.8601017090
H      1.8755193610    -1.5339855280     1.9110202449
H     -3.9979906323    -2.6882024874     2.4309115858
H     -3.0624811931    -1.2888758988     3.0407917191
H     -2.2225453171    -2.8224703490     2.6330506468
H     -3.6889483702    -3.3720891279    -0.0934804075
H     -2.5828959096    -2.3952917221    -1.1014875767
H     -1.9164711917    -3.4613236400     0.1755660145
H     -3.8081799478    -0.2832011471    -0.4761800517
H     -4.9497415159    -1.2303232868     0.5302511174
H     -4.0391274557     0.1430895733     1.2426931668
H      0.9771613142     1.7095816969     1.4429260431
H     -0.7520785968    -0.1834471835    -1.2590489355
H     -0.9330515202     0.7040188719    -3.5582338717
H     -0.2546614381     3.0510558408    -4.0601227960
H      0.6226618355     4.4964992022    -2.2211695095
H      0.7834666562     3.6038893486     0.0860873825
H     -0.2655638508     0.5921500997     3.6211077018
H     -2.1191341962     1.2658981953     5.1230608740
H     -3.9996677746     2.6544364245     4.2438710048
H     -3.9852919637     3.3683879220     1.8544953333
H     -2.1317044066     2.6850496589     0.3590194071
