# Supplementary material for: Correlated shapeshifting and configurational isomerization
Source: Chem Sci. 2024 Aug 23;15(36):14618–24. doi: 10.1039/d4sc03699a (PMC11370815; doi:10.1039/d4sc03699a)
Supplement: SC-015-D4SC03699A-s002 [file SC-015-D4SC03699A-s002.zip › Optimsed_Geometries_SI/1b/xyz/z_c_1b_06.xyz]

63

C      2.8779216404     0.6292531115    -0.6465897744
C      2.3500425162    -0.6944525338    -1.0348532739
C      2.9108414275    -1.8725467423    -0.7050917897
C      4.1750179028    -2.0186961558     0.1094803248
C      5.3453534579    -1.3717844494    -0.5963846007
C      5.4016770243    -0.0635154957    -0.8908618082
C      4.3673943367     0.9370364431    -0.5896542266
C      3.5445756637     0.9031933900     0.6959891576
C      3.7239746260    -0.1371530124     1.7203136487
C      3.9980277951    -1.4313486554     1.4917630519
C      1.0708153026    -0.6561269644    -1.8295508156
N     -0.0507672817    -0.1647326290    -1.0422912694
C     -0.5011938204     1.1045996589    -1.2778624187
O      0.0873752590     1.9057645466    -1.9776273828
O     -1.6641944224     1.3287626271    -0.6629002051
C     -2.2311565239     2.6606548399    -0.5610971133
C     -1.2423961138     3.5944747779     0.1273121383
C     -2.6297226446     3.1597499129    -1.9451052542
C     -3.4598230182     2.4460248771     0.3110109135
C     -0.5873136686    -1.0917715157    -0.0533262262
C     -0.9242698891    -0.4283637803     1.2746323799
C      0.0674577665     0.3313271149     1.9049892742
C     -0.1783051292     0.9451436031     3.1293049423
C     -1.4204108550     0.7963767394     3.7503890418
C     -2.4053638819     0.0260557237     3.1358152311
C     -2.1584844497    -0.5834671388     1.9045197580
C     -1.6721167803    -2.0002461664    -0.5991197437
C     -1.7418537766    -3.3201207655    -0.1404040544
C     -2.7316357801    -4.1871271248    -0.5987317350
C     -3.6663740503    -3.7434522829    -1.5339531010
C     -3.6018397214    -2.4312932495    -2.0012331570
C     -2.6131568674    -1.5647017589    -1.5360789023
H      2.2677474005     1.4582557775    -1.0194146589
H      2.4285141553    -2.7924580493    -1.0590204463
H      4.3878052045    -3.0917016081     0.2168659776
H      6.1888058838    -2.0124209948    -0.8770118460
H      6.2930277990     0.3161800913    -1.4026656809
H      4.6156509040     1.9483281181    -0.9254819361
H      3.3209365445     1.8947092175     1.1017742979
H      3.6198751967     0.1954617180     2.7593046939
H      4.1093434801    -2.1044961873     2.3491945598
H      1.1744168885     0.0143942110    -2.6955072391
H      0.8215895690    -1.6659097260    -2.2005136846
H     -0.3500847185     3.7539472495    -0.4965726474
H     -0.9344738670     3.1667844233     1.0970318399
H     -1.7225389614     4.5702787349     0.3135129828
H     -3.3258644545     2.4471821743    -2.4211148196
H     -3.1424204147     4.1330505996    -1.8574772936
H     -1.7444568533     3.2755379118    -2.5874396902
H     -4.1381008302     1.7117199059    -0.1557115691
H     -4.0042107473     3.3965876898     0.4389941180
H     -3.1672977833     2.0632187957     1.3024995876
H      0.2717333624    -1.7465442421     0.1814123771
H      1.0428953435     0.4416724348     1.4219774274
H      0.6081145326     1.5380614089     3.6067972143
H     -1.6165194211     1.2760060514     4.7140594276
H     -3.3815562290    -0.0988567292     3.6143684347
H     -2.9408663282    -1.1747526692     1.4221360322
H     -1.0063019167    -3.6721818798     0.5911800220
H     -2.7681178354    -5.2164538822    -0.2293024779
H     -4.4421571874    -4.4217184044    -1.9017578649
H     -4.3298981064    -2.0759602966    -2.7368935500
H     -2.5756866539    -0.5354407894    -1.8980265983
