# Supplementary material for: Correlated shapeshifting and configurational isomerization
Source: Chem Sci. 2024 Aug 23;15(36):14618–24. doi: 10.1039/d4sc03699a (PMC11370815; doi:10.1039/d4sc03699a)
Supplement: SC-015-D4SC03699A-s002 [file SC-015-D4SC03699A-s002.zip › Optimsed_Geometries_SI/1b/xyz/z_c_1b_07.xyz]

63

C      2.1606918762     1.7939110116     0.4304613871
C      2.1907324820     0.4098683920    -0.0854610932
C      3.1234160406    -0.5031362021     0.2338192170
C      4.2847575037    -0.2498373904     1.1667313107
C      5.1843723405     0.8371975264     0.6240890955
C      4.7732289376     2.0975869458     0.4124489387
C      3.4209691780     2.6185584832     0.6567964368
C      2.5680504844     2.1702445997     1.8449431945
C      3.0540314280     1.1885642153     2.8254957050
C      3.8100708046     0.1131880878     2.5552750749
C      1.0955425862     0.0686216659    -1.0665215305
N     -0.2591226231     0.2081029780    -0.5434160409
C     -0.9563316858     1.3408259135    -0.8637017933
O     -0.4766393519     2.2881336495    -1.4545537945
O     -2.2225465270     1.2586179899    -0.4401221814
C     -3.2147916605     2.2534593772    -0.7918304607
C     -4.4855867356     1.6955400502    -0.1656272930
C     -2.8522901034     3.5995685131    -0.1763663106
C     -3.3551052855     2.3307011159    -2.3080411366
C     -0.9515170832    -0.9397552556     0.0362322128
C     -0.0030308354    -1.8106606769     0.8416712679
C      0.3777569066    -1.3918012896     2.1190706507
C      1.2678545127    -2.1441249875     2.8789907958
C      1.7978058567    -3.3272014241     2.3643208503
C      1.4235383229    -3.7543838590     1.0909652547
C      0.5241219196    -3.0018171604     0.3361875377
C     -1.7569207657    -1.7211420454    -0.9892311125
C     -2.6645777841    -2.6889214724    -0.5427356626
C     -3.4346004252    -3.4158917628    -1.4457899736
C     -3.3073288678    -3.1875296961    -2.8175990230
C     -2.4073491143    -2.2263756716    -3.2712537511
C     -1.6395432346    -1.4963423842    -2.3615617703
H      1.3300962509     2.3837742369     0.0328626684
H      3.0363140445    -1.5080860869    -0.1952388584
H      4.8679402806    -1.1789539921     1.2379273555
H      6.2247593466     0.5762181584     0.3996131678
H      5.4962670522     2.8218555685     0.0206099632
H      3.3001161938     3.6761402841     0.4030946030
H      1.9635569547     2.9722852318     2.2797606740
H      2.7690966814     1.3763758841     3.8673050688
H      4.1132239362    -0.5389167761     3.3819493520
H      1.2287184091    -0.9640054155    -1.4259785592
H      1.1643604271     0.7427981415    -1.9364366982
H     -5.3390486794     2.3628002801    -0.3711126839
H     -4.7075431677     0.6967172086    -0.5775040255
H     -4.3674635986     1.6021550806     0.9273129450
H     -3.6707199649     4.3200052721    -0.3467297894
H     -1.9274771765     3.9972046179    -0.6197482110
H     -2.7087532484     3.4927176847     0.9128625783
H     -4.1879883665     3.0050095341    -2.5703727415
H     -2.4318077078     2.7114708442    -2.7699098445
H     -3.5757158006     1.3301890293    -2.7188859493
H     -1.6767025103    -0.5255749916     0.7514144577
H     -0.0160588379    -0.4500476904     2.5146999475
H      1.5582954019    -1.7976951571     3.8744212509
H      2.4992743833    -3.9202294452     2.9589878785
H      1.8303290665    -4.6841661468     0.6818109120
H      0.2243191182    -3.3474673078    -0.6575530717
H     -2.7645313346    -2.8742062187     0.5319007230
H     -4.1421369935    -4.1649278358    -1.0773784821
H     -3.9119850507    -3.7572382050    -3.5295445547
H     -2.3007275876    -2.0357885575    -4.3434522434
H     -0.9476676195    -0.7341844679    -2.7303778350
