# Supplementary material for: Correlated shapeshifting and configurational isomerization
Source: Chem Sci. 2024 Aug 23;15(36):14618–24. doi: 10.1039/d4sc03699a (PMC11370815; doi:10.1039/d4sc03699a)
Supplement: SC-015-D4SC03699A-s002 [file SC-015-D4SC03699A-s002.zip › Optimsed_Geometries_SI/1b/xyz/z_c_1b_08.xyz]

63

C      2.4808384638     1.2899762382    -0.8291977558
C      2.5679380077     0.6176750591     0.4806456599
C      3.5041096050    -0.2864381943     0.8201237179
C      4.6144958355    -0.7511676100    -0.0932846185
C      4.0369463034    -1.4293492104    -1.3149964640
C      3.2406427428    -0.8100547205    -2.1997818254
C      2.8066960554     0.5929858091    -2.1409873105
C      3.7060510566     1.7135675578    -1.6285661018
C      5.0816326331     1.4761473936    -1.1660180304
C      5.5108206914     0.4004480311    -0.4882844578
C      1.4914948546     1.0013993478     1.4609489490
N      0.1630033503     0.6260489425     1.0071835648
C     -0.7564691542     1.6199563650     0.7939467404
O     -0.5403141320     2.7971372627     0.9940979689
O     -1.8989318273     1.1136671895     0.3234725234
C     -3.1098580499     1.9036082784     0.2227368501
C     -4.1409006558     0.8862112454    -0.2452251104
C     -3.4822762195     2.4550884395     1.5936990319
C     -2.9265653630     3.0064904326    -0.8133340484
C     -0.1150351457    -0.7998296105     0.8809767057
C     -1.3797231522    -1.2090481952     1.6328609233
C     -1.5748431899    -0.7221548344     2.9308671195
C     -2.7036804353    -1.0748841015     3.6643332709
C     -3.6568445665    -1.9333222285     3.1127794384
C     -3.4636852105    -2.4319361010     1.8266064752
C     -2.3322605287    -2.0726440406     1.0918285640
C     -0.0223362322    -1.3555435446    -0.5296499752
C     -0.3786948681    -0.6266280326    -1.6664035575
C     -0.3102005713    -1.2063005919    -2.9331473918
C      0.1114207384    -2.5264423525    -3.0838543312
C      0.4778738767    -3.2605527939    -1.9561283290
C      0.4168580341    -2.6740374586    -0.6945933171
H      1.6448116832     1.9941315076    -0.8966295975
H      3.4622748894    -0.7217622550     1.8265537818
H      5.2212589327    -1.4858216683     0.4550034611
H      4.2749256405    -2.4872571071    -1.4726676006
H      2.8526822955    -1.3880134744    -3.0447583219
H      2.1526858448     0.8875831606    -2.9669290845
H      3.5730851089     2.6617519537    -2.1583499858
H      5.8066126952     2.2605370790    -1.4108962237
H      6.5675588291     0.3444346726    -0.2036646565
H      1.6931558779     0.5272266814     2.4394263824
H      1.4690821692     2.0919540079     1.6096867659
H     -3.8331976378     0.4426070799    -1.2072621952
H     -5.1217412933     1.3726100789    -0.3783167980
H     -4.2407149502     0.0727579719     0.4923639384
H     -4.4630565305     2.9575252398     1.5387389334
H     -3.5531503266     1.6299917644     2.3231802946
H     -2.7317124989     3.1802904578     1.9430752560
H     -2.1563457033     3.7223585990    -0.4905590392
H     -3.8796356826     3.5434448833    -0.9584518447
H     -2.6271098327     2.5718962586    -1.7831842020
H      0.7159490641    -1.2781250981     1.4290151973
H     -0.8387811259    -0.0383116378     3.3659573382
H     -2.8405780670    -0.6779004751     4.6749094356
H     -4.5456063576    -2.2125067289     3.6864574180
H     -4.2040612604    -3.1042796820     1.3824931498
H     -2.1995489446    -2.4563181616     0.0774410971
H     -0.7224947800     0.4029330645    -1.5632211981
H     -0.5947294712    -0.6179500175    -3.8110921352
H      0.1607672736    -2.9803412665    -4.0782324011
H      0.8242361045    -4.2932016465    -2.0600656821
H      0.7151771070    -3.2523162132     0.1863236377
