# Supplementary material for: Correlated shapeshifting and configurational isomerization
Source: Chem Sci. 2024 Aug 23;15(36):14618–24. doi: 10.1039/d4sc03699a (PMC11370815; doi:10.1039/d4sc03699a)
Supplement: SC-015-D4SC03699A-s002 [file SC-015-D4SC03699A-s002.zip › Optimsed_Geometries_SI/1b/xyz/z_d_1b_01.xyz]

63

C      2.1672088027    -1.2709962413    -1.0318029940
C      3.2107113361    -0.3461887649    -0.5445734333
C      4.2682600690    -0.6396109552     0.2290758462
C      4.5889411936    -2.0279751976     0.7287148203
C      3.4746440800    -2.5837115854     1.5834554024
C      2.2261275346    -2.7803892322     1.1336524989
C      1.7375430825    -2.4932758971    -0.2232285767
C      2.5778978108    -2.6876128393    -1.4730130263
C      3.9635922389    -3.1740060012    -1.4253072387
C      4.8660413161    -2.9171700818    -0.4638421645
C      1.0349202866    -0.6238941709    -1.8179904890
N     -0.0267945183    -0.0615045504    -1.0006481743
C     -1.1721493449    -0.7963035975    -0.8543936615
O     -1.2864061600    -1.9453162638    -1.2363285238
O     -2.1338132872    -0.0794430850    -0.2731796671
C     -3.3657737825    -0.6872957404     0.1932262766
C     -4.1575931727    -1.2421468805    -0.9853118588
C     -3.0443619199    -1.7530341975     1.2339622436
C     -4.1063859236     0.4786137882     0.8328076460
C      0.1940820308     1.2387746217    -0.3781756055
C     -0.1669667726     1.2477556484     1.1037974569
C      0.4482066125     0.3054108155     1.9357869477
C      0.1569455674     0.2626157306     3.2965708656
C     -0.7466880491     1.1725099265     3.8487724645
C     -1.3475820238     2.1253571403     3.0281988575
C     -1.0599706505     2.1614045808     1.6631673758
C     -0.3441340490     2.4137840693    -1.1744711903
C      0.2027994279     3.6821902270    -0.9412777573
C     -0.2488294850     4.7973341409    -1.6417078667
C     -1.2546947338     4.6593236100    -2.5992718363
C     -1.7957871310     3.3997686107    -2.8475684765
C     -1.3428551421     2.2847404300    -2.1409185917
H      3.1311198676     0.6855465841    -0.9080676155
H      4.9725378605     0.1642093940     0.4714165771
H      5.5002259546    -1.9738750076     1.3409888610
H      3.7095189641    -2.8408876910     2.6224494164
H      1.4811136108    -3.1923093796     1.8238545675
H      0.6823752814    -2.7358969238    -0.3803479425
H      2.0056646672    -3.0562482035    -2.3304131993
H      4.2671791211    -3.8151767517    -2.2604240715
H      5.8676066129    -3.3527022674    -0.5533020301
H      1.4359807538     0.1791493094    -2.4630984617
H      0.5641288103    -1.3713434214    -2.4705837589
H     -5.1387185558    -1.6054727583    -0.6341962798
H     -3.6188045774    -2.0700904209    -1.4682686516
H     -4.3339893552    -0.4478738414    -1.7317047959
H     -2.4202398108    -1.3196953748     2.0349627813
H     -2.5082745330    -2.6007885693     0.7805154286
H     -3.9793556961    -2.1279017750     1.6840231894
H     -5.0904572095     0.1452827003     1.2024789939
H     -4.2597486714     1.2852699584     0.0960770699
H     -3.5256527652     0.8849234388     1.6763516788
H      1.2885371237     1.3576621495    -0.3865380125
H      1.1660838420    -0.4052364359     1.5129531381
H      0.6478824491    -0.4823931584     3.9301952281
H     -0.9759163576     1.1428722330     4.9182804889
H     -2.0559447067     2.8448029733     3.4505717116
H     -1.5500372544     2.8980236602     1.0218956234
H      0.9931107167     3.7964293950    -0.1911376982
H      0.1914780927     5.7793420608    -1.4439926398
H     -1.6103102082     5.5321501599    -3.1548135824
H     -2.5796411718     3.2786553128    -3.6014261558
H     -1.7745890988     1.3038615929    -2.3468774281
