# Supplementary material for: Correlated shapeshifting and configurational isomerization
Source: Chem Sci. 2024 Aug 23;15(36):14618–24. doi: 10.1039/d4sc03699a (PMC11370815; doi:10.1039/d4sc03699a)
Supplement: SC-015-D4SC03699A-s002 [file SC-015-D4SC03699A-s002.zip › Optimsed_Geometries_SI/1b/xyz/z_d_1b_02.xyz]

63

C      2.2964648978    -0.1016125300    -0.1317962912
C      2.4831046438     1.3214965599    -0.4768539754
C      3.4885302012     1.8559220038    -1.1867750759
C      4.6411975378     1.0657679902    -1.7599080432
C      5.4211754675     0.4058847099    -0.6446702191
C      4.8893531913    -0.4911791903     0.2004655930
C      3.5051199840    -0.9854410553     0.1826966039
C      2.7143075234    -1.2043874849    -1.1008126532
C      3.2984641129    -0.9523946919    -2.4268949507
C      4.1507663371     0.0326629230    -2.7475180933
C      1.1127425736    -0.3943944145     0.7855416792
N     -0.1495776353     0.2355276183     0.4347741505
C     -0.4683853749     1.3968228394     1.0955527946
O      0.2838854026     1.9710016893     1.8541683643
O     -1.7053810666     1.7972342783     0.7854465401
C     -2.3525360237     2.8880000724     1.4863164076
C     -2.4356468452     2.5658732393     2.9741441648
C     -1.6168492023     4.1949904021     1.2168177418
C     -3.7425851684     2.9091222937     0.8656201005
C     -1.2116683812    -0.5068887421    -0.2412877399
C     -2.1601401707    -1.1928397075     0.7293049402
C     -1.8592489639    -1.3569034885     2.0824358050
C     -2.7652462525    -1.9800916630     2.9434139291
C     -3.9863748706    -2.4446851642     2.4612392678
C     -4.2975132749    -2.2815676330     1.1097775803
C     -3.3909080982    -1.6619318071     0.2546233103
C     -0.6687003480    -1.4419397545    -1.3060999770
C     -0.2520079758    -0.9022274777    -2.5275813507
C      0.2257290294    -1.7252107873    -3.5428744873
C      0.3094893268    -3.1041238329    -3.3435645667
C     -0.0910555961    -3.6501846102    -2.1250550850
C     -0.5842563347    -2.8234118624    -1.1147032213
H      1.7304315100     2.0032495789    -0.0719650160
H      3.4908558575     2.9407605305    -1.3425297615
H      5.3105103838     1.7601914362    -2.2875614005
H      6.4733728038     0.6862895373    -0.5208646025
H      5.5312590413    -0.9109244762     0.9832110221
H      3.2963167486    -1.7326408836     0.9565937743
H      2.0604360326    -2.0811876841    -1.0732503503
H      3.0066629996    -1.6634480422    -3.2059898104
H      4.5216437799     0.0939067827    -3.7771058493
H      1.3723880724    -0.0415670390     1.7967746608
H      0.9567094019    -1.4842972649     0.8367447347
H     -1.4341621215     2.5438775609     3.4293245943
H     -2.9173821536     1.5837629438     3.1225284091
H     -3.0419360047     3.3318558920     3.4869984594
H     -1.5282071942     4.3635059379     0.1296239869
H     -2.1820959687     5.0372707984     1.6514605518
H     -0.6089121505     4.1747016372     1.6565089827
H     -3.6775233020     3.1035268599    -0.2184037769
H     -4.3560121431     3.7002837183     1.3276747230
H     -4.2439835465     1.9378827188     1.0152647643
H     -1.8090618863     0.2459418097    -0.7748332093
H     -0.9117303701    -0.9834219616     2.4804033022
H     -2.5115578959    -2.0974534159     4.0012671840
H     -4.6978819037    -2.9296471425     3.1360665431
H     -5.2564723871    -2.6370808896     0.7206712093
H     -3.6398712222    -1.5369425828    -0.8045024507
H     -0.2975509811     0.1809989031    -2.6777309549
H      0.5432071754    -1.2860706000    -4.4929711667
H      0.6855802950    -3.7531899562    -4.1400547232
H     -0.0294222314    -4.7301025307    -1.9608628800
H     -0.9178582856    -3.2589198988    -0.1684321930
