# Supplementary material for: Correlated shapeshifting and configurational isomerization
Source: Chem Sci. 2024 Aug 23;15(36):14618–24. doi: 10.1039/d4sc03699a (PMC11370815; doi:10.1039/d4sc03699a)
Supplement: SC-015-D4SC03699A-s002 [file SC-015-D4SC03699A-s002.zip › Optimsed_Geometries_SI/1b/xyz/z_d_1b_03.xyz]

63

C      1.8041813479    -0.0590402763    -1.2546061616
C      2.3613295971     1.0941575810    -0.5169847521
C      3.5312388367     1.1453608260     0.1407771520
C      4.5098872975    -0.0019716832     0.2258361249
C      3.8773993051    -1.1930884965     0.9079766131
C      2.7963880137    -1.8295513136     0.4322318239
C      2.0639904595    -1.4937647178    -0.7972369412
C      2.7360591482    -0.9720474502    -2.0566331160
C      4.1890036729    -0.7670833419    -2.1506116054
C      4.9977596227    -0.3564653035    -1.1613128406
C      0.4518023256     0.1938894339    -1.9044274514
N     -0.6459854667     0.5027005142    -0.9993523901
C     -0.9124272802     1.8286646670    -0.7631845906
O     -0.2817401481     2.7475891799    -1.2439005821
O     -1.9554014244     1.9639709385     0.0619927100
C     -2.2224573747     3.2061689942     0.7588261146
C     -2.6470591303     4.2862274666    -0.2280810334
C     -0.9945156997     3.6096370684     1.5673884210
C     -3.3706694222     2.8304832780     1.6851136361
C     -1.4729720104    -0.5118414284    -0.3348113523
C     -1.1620023704    -0.6893126469     1.1408194845
C     -2.1451452146    -1.2465357856     1.9679331931
C     -1.9158874395    -1.4277457519     3.3290972643
C     -0.6929630939    -1.0501714134     3.8881001084
C      0.2876306237    -0.4898036333     3.0730130277
C      0.0528719143    -0.3070671995     1.7091038477
C     -1.5226210745    -1.8142084787    -1.1155307467
C     -2.0951268919    -1.8093572985    -2.3942571441
C     -2.1634078888    -2.9750681091    -3.1515314167
C     -1.6672686350    -4.1737721897    -2.6348817201
C     -1.1116200591    -4.1934646694    -1.3579240009
C     -1.0409473625    -3.0208659885    -0.6031622892
H      1.7494936598     2.0011015462    -0.5541613654
H      3.8118412444     2.0895344735     0.6216346855
H      5.3735422984     0.3211405551     0.8243898544
H      4.3265505223    -1.5435681143     1.8442505328
H      2.3973407129    -2.6769893819     1.0009300119
H      1.2278653203    -2.1655841757    -1.0062434516
H      2.2842520966    -1.3488556942    -2.9805334122
H      4.6346753131    -0.9883033638    -3.1269370469
H      6.0692726763    -0.2541706452    -1.3668183945
H      0.5406685084     1.0540554486    -2.5854629467
H      0.1723922718    -0.6838188352    -2.5063810830
H     -3.5071996720     3.9381595215    -0.8257530252
H     -2.9535566773     5.1935874640     0.3203025978
H     -1.8215323942     4.5383059158    -0.9097425651
H     -1.2385836527     4.4742787158     2.2076192037
H     -0.6774836812     2.7735894212     2.2148605704
H     -0.1588966386     3.8871390797     0.9069620179
H     -3.6772569822     3.7012648856     2.2880821042
H     -3.0642281211     2.0165499848     2.3637953390
H     -4.2396653896     2.4858986441     1.0992497744
H     -2.5003752151    -0.1180872736    -0.3708587918
H     -3.1068635483    -1.5423894258     1.5347009068
H     -2.6980824601    -1.8615574196     3.9595479152
H     -0.5099012899    -1.1902606880     4.9577095689
H      1.2523423452    -0.1888803948     3.4923527639
H      0.8309038433     0.1479992247     1.0923172086
H     -2.4849387612    -0.8700862023    -2.8012002272
H     -2.6115934164    -2.9507489412    -4.1493692254
H     -1.7218279183    -5.0923751441    -3.2265273179
H     -0.7278574691    -5.1290222879    -0.9401155083
H     -0.6106247035    -3.0445286647     0.4016169187
