# Supplementary material for: Correlated shapeshifting and configurational isomerization
Source: Chem Sci. 2024 Aug 23;15(36):14618–24. doi: 10.1039/d4sc03699a (PMC11370815; doi:10.1039/d4sc03699a)
Supplement: SC-015-D4SC03699A-s002 [file SC-015-D4SC03699A-s002.zip › Optimsed_Geometries_SI/1b/xyz/z_d_1b_04.xyz]

63

C      2.5025043541    -0.8397516712    -0.8035648253
C      3.5456656237    -1.1066722772    -1.8147130938
C      4.8319676059    -1.4163714689    -1.5954910515
C      5.4468785956    -1.5426175060    -0.2211231867
C      5.3588522762    -0.2250047256     0.5152544976
C      4.1996407180     0.3841603546     0.8079807935
C      2.8520914291    -0.1143363986     0.4929217450
C      2.4915970753    -1.5965125315     0.5156147467
C      3.4616613931    -2.6465826957     0.8591892299
C      4.7691625448    -2.6477944517     0.5576237046
C      1.1546695106    -0.5689706240    -1.4668345805
N      0.0453938985    -0.2249537883    -0.5991435280
C     -0.8493452598    -1.2290048127    -0.3120920983
O     -0.6058022041    -2.4036335575    -0.4852829960
O     -1.9940208984    -0.7387546400     0.1637005970
C     -3.0082533686    -1.5798352724     0.7697675023
C     -3.6285403902    -2.4777927614    -0.2935515015
C     -4.0160516891    -0.5647459239     1.2910698105
C     -2.4101985489    -2.3810727332     1.9198196787
C     -0.2103014245     1.2028023355    -0.4071484680
C     -0.8367525006     1.5471091594     0.9396581890
C     -1.7979683053     2.5524804934     1.0554714981
C     -2.3225071787     2.8988878702     2.3019963071
C     -1.8935488838     2.2439536359     3.4533749804
C     -0.9291492267     1.2398572495     3.3477551334
C     -0.4060977557     0.8985381902     2.1043332965
C     -0.8919459256     1.8564094223    -1.5976781788
C     -0.3849331170     3.0635108769    -2.0885629457
C     -0.9887658498     3.7124616769    -3.1651228599
C     -2.1105733511     3.1521354153    -3.7728299414
C     -2.6205056948     1.9444007935    -3.2951198608
C     -2.0186352110     1.3021327795    -2.2149152235
H      3.2073172983    -1.0462503645    -2.8570479635
H      5.4801268355    -1.5914086306    -2.4616477850
H      6.5084797886    -1.8024881369    -0.3393447843
H      6.2967505342     0.2543677249     0.8177705805
H      4.2361262638     1.3394088510     1.3440175161
H      2.0531904194     0.5245186051     0.8756847556
H      1.4782295165    -1.7963061326     0.8754423272
H      3.0555610413    -3.4971326327     1.4177955909
H      5.3840015557    -3.4958690733     0.8794935329
H      1.2747751881     0.2500372078    -2.1993883550
H      0.8713965304    -1.4732424298    -2.0272932908
H     -4.0190078215    -1.8680730990    -1.1270394763
H     -2.8844839824    -3.1853932032    -0.6888761850
H     -4.4703890644    -3.0445346932     0.1396192869
H     -4.4154182340     0.0420846540     0.4609547773
H     -4.8555316445    -1.0804958424     1.7865538783
H     -3.5352473961     0.1168122689     2.0126715343
H     -1.6626101718    -3.1022766953     1.5564664895
H     -1.9342654451    -1.7018784797     2.6476849356
H     -3.2116167162    -2.9344080217     2.4383268605
H      0.7978030029     1.6515720477    -0.3717364826
H     -2.1526438458     3.0672279330     0.1593970331
H     -3.0795435683     3.6861944768     2.3676760846
H     -2.3073379503     2.5120147396     4.4299865015
H     -0.5837077925     0.7125964733     4.2422097550
H      0.3279564481     0.0909576560     2.0362473207
H      0.4994329393     3.5051480858    -1.6158432788
H     -0.5745498686     4.6554370391    -3.5343410821
H     -2.5857695501     3.6537121449    -4.6211458850
H     -3.4998926493     1.4972217976    -3.7685067573
H     -2.4353189024     0.3660113162    -1.8381448052
