# Supplementary material for: Correlated shapeshifting and configurational isomerization
Source: Chem Sci. 2024 Aug 23;15(36):14618–24. doi: 10.1039/d4sc03699a (PMC11370815; doi:10.1039/d4sc03699a)
Supplement: SC-015-D4SC03699A-s002 [file SC-015-D4SC03699A-s002.zip › Optimsed_Geometries_SI/1b/xyz/z_d_1b_05.xyz]

63

C      2.0791147787    -0.2881493679    -0.3476104121
C      2.1204028286     0.0720486831     1.0810132669
C      3.0896839724    -0.2165102263     1.9632893039
C      4.3429704839    -0.9886520892     1.6231066166
C      3.9771867296    -2.3798654252     1.1559869318
C      3.2223334449    -2.6232815391     0.0734269133
C      2.6543102165    -1.6173073545    -0.8346753497
C      3.3650219497    -0.3205950413    -1.1803274341
C      4.6858880622     0.0422018381    -0.6454138652
C      5.1488203763    -0.2483913872     0.5799853838
C      0.8825195184     0.2432485264    -1.1265940091
N     -0.4208341355    -0.0042787252    -0.5324181272
C     -0.8495663240    -1.3038059585    -0.4818400391
O     -0.2445516353    -2.2239808350    -0.9873043136
O     -2.0024030086    -1.4240261456     0.1924224042
C     -2.6319827654    -2.7159330660     0.3864550374
C     -1.7119383535    -3.6259829248     1.1921319510
C     -3.8792961281    -2.3679483998     1.1875008440
C     -3.0108831301    -3.3247730162    -0.9588122173
C     -1.3108375225     1.1171441798    -0.2308673358
C     -0.7422385918     1.9818812989     0.8788563975
C      0.1019786161     3.0700246343     0.6370029104
C      0.6912881531     3.7606699432     1.6952609423
C      0.4367868091     3.3779638433     3.0112748498
C     -0.4152716699     2.3025328459     3.2644546408
C     -0.9989639757     1.6129906302     2.2042952669
C     -1.7449926914     1.8689262387    -1.4810705806
C     -1.6691840008     1.2716130058    -2.7434798756
C     -2.1411525260     1.9318359846    -3.8777144031
C     -2.7064822198     3.2005388449    -3.7675729922
C     -2.8026196098     3.7992379604    -2.5116186554
C     -2.3267294321     3.1391717629    -1.3807329162
H      1.2545177886     0.6285597683     1.4485630365
H      2.9641102347     0.1250635398     2.9971612994
H      4.9547055175    -1.0784472172     2.5323262045
H      4.3335084154    -3.2278579613     1.7519587273
H      2.9874972812    -3.6640589504    -0.1756134596
H      2.0713447759    -2.0434287764    -1.6533820833
H      3.2107165775    -0.0038016049    -2.2178499634
H      5.3404644134     0.5918063015    -1.3315304802
H      6.1601416269     0.0757418501     0.8508759183
H      0.9787510907     1.3352368087    -1.2313003712
H      0.9153690323    -0.1802968494    -2.1460783824
H     -2.2390473645    -4.5637230664     1.4381340401
H     -1.4224121117    -3.1341409889     2.1367334446
H     -0.8000836881    -3.8662115848     0.6257508119
H     -3.6036384925    -1.8862229818     2.1410794016
H     -4.5223898035    -1.6738511259     0.6202220751
H     -4.4573213195    -3.2800438108     1.4101191457
H     -3.6287683846    -2.6157874409    -1.5366894368
H     -2.1131974750    -3.5744270049    -1.5429570618
H     -3.6005016196    -4.2433521868    -0.7975238553
H     -2.2165239705     0.6492568308     0.1765344698
H      0.3015458872     3.3864684450    -0.3911380690
H      1.3576986970     4.6031168471     1.4881992904
H      0.9009097853     3.9194858665     3.8408464523
H     -0.6248359623     1.9977952613     4.2941353683
H     -1.6498218167     0.7546926065     2.4001809869
H     -1.2392923791     0.2716605165    -2.8439379738
H     -2.0660072568     1.4465015966    -4.8554574186
H     -3.0745557192     3.7206499279    -4.6569172418
H     -3.2517516282     4.7917867331    -2.4092525098
H     -2.4095103512     3.6192749320    -0.4016014996
