# Supplementary material for: Correlated shapeshifting and configurational isomerization
Source: Chem Sci. 2024 Aug 23;15(36):14618–24. doi: 10.1039/d4sc03699a (PMC11370815; doi:10.1039/d4sc03699a)
Supplement: SC-015-D4SC03699A-s002 [file SC-015-D4SC03699A-s002.zip › Optimsed_Geometries_SI/1b/xyz/z_d_1b_06.xyz]

63

C      2.2662290786    -0.4228563670     1.2156269040
C      2.5301705986    -1.7074936101     0.5378165014
C      3.5961264410    -2.0331888058    -0.2082943494
C      4.7539483876    -1.1012954930    -0.4754255668
C      4.2924872868     0.1431964475    -1.1972789292
C      3.4008402191     1.0065119088    -0.6885124324
C      2.7382409669     0.9013074050     0.6197576921
C      3.4266581169     0.3485890129     1.8588506933
C      4.8172108652    -0.1272616899     1.8454887494
C      5.4331340422    -0.7551805246     0.8309814353
C      0.9323733505    -0.3339836514     1.9428849743
N     -0.2109399132    -0.0774164301     1.0834568214
C     -0.6259972969     1.2250435154     0.9682489327
O     -0.1978092349     2.1317584257     1.6546586540
O     -1.5356060129     1.3549228232     0.0033743687
C     -2.2774605762     2.5844665488    -0.1965167787
C     -1.3299959506     3.7007513370    -0.6207909206
C     -3.0515887309     2.9313809674     1.0693653195
C     -3.2307911834     2.2260409165    -1.3273543867
C     -0.7961276804    -1.1872870429     0.3405281006
C     -2.3222383685    -1.1857277476     0.3889188045
C     -3.1098815095    -1.3898751688    -0.7440006011
C     -4.5020251054    -1.4080893178    -0.6465075919
C     -5.1244636699    -1.2204015614     0.5854791657
C     -4.3423109801    -1.0217776918     1.7250414959
C     -2.9540497687    -1.0112037267     1.6254172276
C     -0.2086246587    -1.4025243811    -1.0434072456
C      0.3475974190    -0.3691292157    -1.7972140179
C      0.9128556983    -0.6270541692    -3.0453253926
C      0.9241534384    -1.9210125858    -3.5600957223
C      0.3640960370    -2.9610988851    -2.8169886965
C     -0.1938611051    -2.7000767288    -1.5687900812
H      1.7687619399    -2.4807530262     0.6860463335
H      3.6409357315    -3.0407241740    -0.6363764657
H      5.4791540774    -1.6234630494    -1.1154952550
H      4.7084893670     0.3389380282    -2.1920036716
H      3.1244256148     1.8820636819    -1.2872497065
H      2.0585317198     1.7287739596     0.8439489483
H      3.1451969647     0.8666730952     2.7813907702
H      5.3910462468     0.0681631645     2.7584225661
H      6.4811992943    -1.0504784006     0.9551026250
H      0.9618183831     0.4875529623     2.6715235042
H      0.7477588581    -1.2723079229     2.4963947004
H     -0.6315101989     3.9545090909     0.1900794348
H     -1.9113638927     4.5995424141    -0.8887993158
H     -0.7504623314     3.3912612259    -1.5082330079
H     -3.6969108638     2.0845373335     1.3601533505
H     -3.6923903783     3.8101333649     0.8833294937
H     -2.3660901273     3.1625386013     1.8986659709
H     -3.8905024039     1.3961900734    -1.0248568838
H     -3.8504413853     3.0986145173    -1.5933663302
H     -2.6652811791     1.9079274689    -2.2195046190
H     -0.5031416495    -2.0787340638     0.9246103143
H     -2.6317844368    -1.5176688323    -1.7180201771
H     -5.1037344725    -1.5624816557    -1.5474038967
H     -6.2159083370    -1.2307779409     0.6607386892
H     -4.8183125145    -0.8771591950     2.6997279350
H     -2.3456060340    -0.8458591877     2.5204996579
H      0.3571498207     0.6471590930    -1.4020039037
H      1.3605491796     0.1935790303    -3.6133259813
H      1.3742275431    -2.1224162293    -4.5367925600
H      0.3724916341    -3.9832993349    -3.2073555291
H     -0.6206660512    -3.5220784461    -0.9830761183
