# Supplementary material for: Correlated shapeshifting and configurational isomerization
Source: Chem Sci. 2024 Aug 23;15(36):14618–24. doi: 10.1039/d4sc03699a (PMC11370815; doi:10.1039/d4sc03699a)
Supplement: SC-015-D4SC03699A-s002 [file SC-015-D4SC03699A-s002.zip › Optimsed_Geometries_SI/1b/xyz/z_d_1b_07.xyz]

63

C      2.5749556823    -0.3436252902    -0.6509878303
C      2.6762160409     1.1202613232    -0.4761967183
C      3.6310291889     1.7913564943     0.1867253538
C      4.8012103048     1.1347344250     0.8810467321
C      4.3184661883     0.2105922056     1.9752898953
C      3.5402746994    -0.8599461851     1.7537656971
C      3.0393688971    -1.3082786599     0.4461369408
C      3.8344715723    -1.1841239536    -0.8450377165
C      5.1904285961    -0.6152025187    -0.8864063337
C      5.6480530045     0.3943224440    -0.1300317326
C      1.3657845918    -0.7766150315    -1.4634205404
N      0.0989251152    -0.3444759787    -0.9054220462
C     -0.5585304650     0.6897081266    -1.5185944164
O     -0.0612389775     1.3776062549    -2.3871553068
O     -1.8006985113     0.8147430016    -1.0498730440
C     -2.6168121846     1.9737037896    -1.3631116818
C     -1.9139115331     3.2368947322    -0.8807755455
C     -2.9242866690     2.0106450484    -2.8557349118
C     -3.8884000443     1.7298477117    -0.5630889330
C     -0.4073437139    -1.0670670350     0.2552135962
C     -0.9003157598    -0.1405455093     1.3608503099
C     -2.1882375125    -0.2095246212     1.8915121519
C     -2.5809899417     0.6565485897     2.9126510107
C     -1.6894987343     1.6043647107     3.4121347314
C     -0.3968843392     1.6737643648     2.8894974168
C     -0.0041282281     0.8029181124     1.8765336804
C     -1.3418519584    -2.2134571906    -0.0894294869
C     -1.9974622082    -2.3130330421    -1.3174516284
C     -2.8298321171    -3.3990714665    -1.5928677834
C     -3.0175200999    -4.4012485305    -0.6436245259
C     -2.3612529405    -4.3142045711     0.5850977779
C     -1.5287892624    -3.2314638331     0.8545490006
H      1.8893713723     1.6958456684    -0.9756562494
H      3.5749364957     2.8856613661     0.2081717635
H      5.4185054316     1.9200295580     1.3397110314
H      4.6178269208     0.4383440816     3.0045580061
H      3.2321561602    -1.4671485501     2.6122762282
H      2.4551475409    -2.2331819561     0.4944957440
H      3.6894067329    -2.0291333131    -1.5267182104
H      5.8773240329    -1.0822192376    -1.6009170952
H      6.6878442614     0.7160941101    -0.2566175894
H      1.4350597022    -0.3482771189    -2.4741614464
H      1.3522214421    -1.8779330437    -1.5599320171
H     -1.6532624906     3.1366689955     0.1873259878
H     -2.5866476003     4.1039723611    -0.9953787617
H     -0.9959761206     3.4251471445    -1.4582431641
H     -2.0081387096     2.1651196316    -3.4438454252
H     -3.6323875547     2.8300875757    -3.0677107392
H     -3.3943985999     1.0620244442    -3.1690454142
H     -3.6658606323     1.7003072210     0.5155961246
H     -4.3415594300     0.7661412260    -0.8509199025
H     -4.6167800278     2.5349003938    -0.7568068205
H      0.4899910230    -1.5391910269     0.6835964809
H     -2.8990594644    -0.9351744323     1.4885688052
H     -3.5970719777     0.5938741099     3.3143533518
H     -1.9989508415     2.2852626567     4.2107801670
H      0.3167085974     2.4065756298     3.2783089586
H      1.0133218075     0.8623613112     1.4744806876
H     -1.8577225794    -1.5360097551    -2.0712557729
H     -3.3340403913    -3.4605063420    -2.5620546467
H     -3.6695240516    -5.2524195004    -0.8613470292
H     -2.4938876678    -5.0988789112     1.3361182929
H     -1.0157540619    -3.1684742153     1.8204775411
