# Supplementary material for: Correlated shapeshifting and configurational isomerization
Source: Chem Sci. 2024 Aug 23;15(36):14618–24. doi: 10.1039/d4sc03699a (PMC11370815; doi:10.1039/d4sc03699a)
Supplement: SC-015-D4SC03699A-s002 [file SC-015-D4SC03699A-s002.zip › Optimsed_Geometries_SI/1b/xyz/z_d_1b_08.xyz]

63

C      2.2571018851     0.2101002607    -0.1114389068
C      3.0771000492    -1.0050498595     0.0623204073
C      4.1908908837    -1.1457496355     0.7975417817
C      4.8151895197    -0.0352076957     1.6089892013
C      5.2377939271     1.0971888118     0.7013362106
C      4.3820021608     1.7897076434    -0.0666380979
C      2.9282074811     1.5924944872    -0.1424983967
C      2.0843033706     1.1897126896     1.0501940903
C      2.6430637610     0.9607114222     2.3906167356
C      3.8460928411     0.4344956664     2.6692308115
C      1.0615951741     0.0352074369    -1.0612784075
N     -0.2538527429     0.2637066778    -0.4957203067
C     -0.7854294936     1.5155576216    -0.6365199241
O     -0.1794529080     2.4518019085    -1.1191193671
O     -2.0386087240     1.5605424552    -0.1742492441
C     -2.8554930451     2.7510712298    -0.3007248898
C     -2.2345688536     3.9015207846     0.4828787729
C     -4.1763610514     2.3216075823     0.3222592411
C     -3.0421454774     3.0900486620    -1.7751841557
C     -1.0637950100    -0.8401180185     0.0132371781
C     -0.1885722770    -1.9092995600     0.6469173605
C      0.0899954567    -3.1201170542     0.0068011893
C      0.9250294546    -4.0633866582     0.6064774173
C      1.4941936728    -3.8035936462     1.8517460764
C      1.2225992756    -2.5968428499     2.4964983197
C      0.3829609226    -1.6619579661     1.8989978996
C     -2.0258840150    -1.3915795661    -1.0249397485
C     -3.0526045943    -2.2483709435    -0.6117121916
C     -3.9536760119    -2.7767915601    -1.5315049679
C     -3.8413745239    -2.4560339297    -2.8858965646
C     -2.8252781113    -1.6010998179    -3.3057208472
C     -1.9243130340    -1.0719011663    -2.3793759782
H      2.7114325051    -1.8923631455    -0.4672421056
H      4.6709471399    -2.1304738228     0.8238390603
H      5.7108744317    -0.4303552751     2.1094174369
H      6.3039885347     1.3475475463     0.6608351652
H      4.7838946996     2.5844699425    -0.7053715872
H      2.4053207256     2.2890995694    -0.8051660370
H      1.1045926013     1.6737122335     1.0597024595
H      2.0053304124     1.2683680193     3.2276360268
H      4.1438097660     0.3267981567     3.7187048124
H      1.1648682151     0.7216710109    -1.9142271516
H      1.0804240749    -0.9903085721    -1.4595855204
H     -1.2756417406     4.2062103036     0.0388128505
H     -2.0627232641     3.5984118888     1.5304427096
H     -2.9215079324     4.7651109882     0.4835283621
H     -4.0311015230     2.0398962718     1.3790272167
H     -4.9071808774     3.1460756334     0.2760985752
H     -4.5878073437     1.4508042676    -0.2153150732
H     -2.0852895092     3.3781505608    -2.2356315949
H     -3.4513633767     2.2181530480    -2.3144859713
H     -3.7530717546     3.9274483069    -1.8786422405
H     -1.6801988850    -0.4190193976     0.8213422332
H     -0.3569537038    -3.3304716818    -0.9689972647
H      1.1313570112    -5.0077699153     0.0938252255
H      2.1534479135    -4.5405882677     2.3198517960
H      1.6758353094    -2.3753507053     3.4666780349
H      0.1793498573    -0.7133027522     2.4046006369
H     -3.1416763737    -2.5063763369     0.4488269810
H     -4.7517741025    -3.4429586540    -1.1900212997
H     -4.5488115143    -2.8700656580    -3.6104995347
H     -2.7299969819    -1.3383250415    -4.3636166588
H     -1.1370822774    -0.3925759347    -2.7178902417
