# Supplementary material for: Correlated shapeshifting and configurational isomerization
Source: Chem Sci. 2024 Aug 23;15(36):14618–24. doi: 10.1039/d4sc03699a (PMC11370815; doi:10.1039/d4sc03699a)
Supplement: SC-015-D4SC03699A-s002 [file SC-015-D4SC03699A-s002.zip › Optimsed_Geometries_SI/1b/xyz/z_d_1b_09.xyz]

63

C      1.9182819331    -0.5383491182    -0.9938364978
C      2.5130765987     0.7044679291    -0.4653312378
C      3.6003023480     0.8267194564     0.3123867886
C      4.4379236535    -0.3382590273     0.7836735441
C      3.6178591310    -1.2966839560     1.6158271214
C      2.5424987861    -1.9494334309     1.1481588260
C      1.9879782075    -1.8507868855    -0.2106155720
C      2.8473248706    -1.6749726149    -1.4502512385
C      4.3135607840    -1.5953335601    -1.3931172313
C      5.0427771398    -1.0310672278    -0.4168632283
C      0.6572149388    -0.3438401486    -1.8296983784
N     -0.5982589702    -0.2205606417    -1.0994290698
C     -1.3004609565    -1.3780112198    -0.8823045689
O     -0.9252310878    -2.4791457365    -1.2333248417
O     -2.4487682472    -1.1289964645    -0.2457427847
C     -3.1996611170    -2.1772493668     0.4159721437
C     -2.3069329048    -2.8696989781     1.4396265500
C     -4.3125599419    -1.4066012303     1.1126004172
C     -3.7704205081    -3.1503442567    -0.6082493540
C     -1.1525168382     1.0395762499    -0.5877824224
C     -0.6398378085     2.2506910619    -1.3469765850
C     -0.9687513492     2.3838197790    -2.7023993602
C     -0.5294981754     3.4790553559    -3.4399651697
C      0.2409266513     4.4693360731    -2.8271051177
C      0.5590511557     4.3549503975    -1.4759817491
C      0.1199448654     3.2528108321    -0.7399826431
C     -1.0538461716     1.1735314281     0.9210213805
C     -1.9916717359     1.9699225037     1.5876343769
C     -1.9419179649     2.1261872600     2.9706358447
C     -0.9487260420     1.4817590594     3.7110333093
C     -0.0136919119     0.6838229085     3.0548339951
C     -0.0678967172     0.5297431929     1.6690443369
H      2.0100200514     1.6253530199    -0.7772239273
H      3.9208609231     1.8348784001     0.5989889583
H      5.2547996809     0.0499637911     1.4085419833
H      3.9267043381    -1.4636744137     2.6541155626
H      2.0098590617    -2.6279365808     1.8245888539
H      1.1160061163    -2.4850942437    -0.3878133306
H      2.4670100848    -2.2186413512    -2.3209369848
H      4.8434333109    -2.0584201083    -2.2331721832
H      6.1354559570    -1.0513097259    -0.4979915833
H      0.5311934995    -1.2089582330    -2.4955063740
H      0.7831152781     0.5484526574    -2.4618785964
H     -1.8604802679    -2.1217077750     2.1179513954
H     -1.4995509541    -3.4313396952     0.9450562396
H     -2.9057564256    -3.5739481162     2.0419172667
H     -4.9675403443    -2.0993143643     1.6668415929
H     -3.8885797740    -0.6730107362     1.8192094010
H     -4.9239850553    -0.8626496566     0.3726413670
H     -2.9640126170    -3.6892581434    -1.1263805914
H     -4.4273851412    -3.8790285663    -0.1026958942
H     -4.3719911976    -2.6049383261    -1.3559774282
H     -2.2298929947     0.9980548594    -0.8101908273
H     -1.5745858868     1.6085647236    -3.1837713028
H     -0.7942205154     3.5647416971    -4.4981359467
H      0.5864240082     5.3326739932    -3.4034667519
H      1.1550376891     5.1301068182    -0.9851388428
H      0.3689696471     3.1699680105     0.3211927696
H     -2.7755583630     2.4725219249     1.0106168227
H     -2.6861916310     2.7498048959     3.4752995758
H     -0.9084642800     1.6006071423     4.7980283448
H      0.7724821109     0.1718657015     3.6179563034
H      0.6687500754    -0.1053842230     1.1738435440
