# Supplementary material for: Correlated shapeshifting and configurational isomerization
Source: Chem Sci. 2024 Aug 23;15(36):14618–24. doi: 10.1039/d4sc03699a (PMC11370815; doi:10.1039/d4sc03699a)
Supplement: SC-015-D4SC03699A-s002 [file SC-015-D4SC03699A-s002.zip › Optimsed_Geometries_SI/1b/xyz/z_d_1b_10.xyz]

63

C      2.1755555878    -0.1610206887    -0.2250120096
C      3.1805335868    -0.8995201739    -1.0147664226
C      4.3442146662    -1.4120102007    -0.5864493171
C      4.8328899170    -1.3294795678     0.8413492385
C      5.0164893715     0.1120952483     1.2560016218
C      4.0186903208     1.0087349400     1.2751705442
C      2.6144248704     0.7493998993     0.9285517202
C      1.9144099983    -0.5619076010     1.2257988892
C      2.5742198538    -1.6995730743     1.8809676009
C      3.8615904199    -2.0535105512     1.7460470986
C      0.9789156348     0.3272723720    -1.0559177158
N     -0.3312783217    -0.0118534023    -0.5370414839
C     -0.6523299692    -1.3427921403    -0.5759514453
O      0.0988194982    -2.1824685856    -1.0201468091
O     -1.8673714021    -1.5791160697    -0.0617184563
C     -2.4069941735    -2.9230488976     0.0052788249
C     -3.7756789027    -2.7078800337     0.6361109163
C     -2.5471741068    -3.5019812172    -1.3980722849
C     -1.5297310914    -3.7904432648     0.9010615660
C     -1.3057070841     1.0222384383    -0.2072789913
C     -1.9534226630     1.6453528073    -1.4346299554
C     -1.7529598244     1.1236992202    -2.7145656998
C     -2.4055805037     1.6727742985    -3.8197428190
C     -3.2743706002     2.7489688795    -3.6590445253
C     -3.4901226744     3.2711086399    -2.3824990170
C     -2.8361914812     2.7230027604    -1.2827013744
C     -0.7140180414     2.0262454890     0.7671260001
C     -0.6802495323     1.7024535479     2.1278062064
C     -0.0680670413     2.5486577624     3.0492453502
C      0.5142802815     3.7419362352     2.6203665727
C      0.4706050648     4.0841152579     1.2694662446
C     -0.1411775861     3.2320911018     0.3500313493
H      2.9180895602    -1.0547209529    -2.0674844838
H      4.9694245971    -1.9495416522    -1.3082448029
H      5.8075512543    -1.8342617922     0.9046826419
H      6.0240038235     0.4374765922     1.5395244919
H      4.2467517683     2.0372000824     1.5779771747
H      1.9627403705     1.6198497769     1.0516346458
H      0.8687485803    -0.4300280109     1.5154854641
H      1.9346596724    -2.3008312924     2.5371754504
H      4.2279492837    -2.9295339911     2.2933904956
H      1.0807993220    -0.1028526369    -2.0661759476
H      1.0132274166     1.4210598189    -1.1652318959
H     -3.6730644140    -2.2490026656     1.6342256162
H     -4.3889186934    -2.0397977641     0.0079896363
H     -4.3025559930    -3.6703052044     0.7456789797
H     -3.0697839520    -4.4725533197    -1.3494445028
H     -1.5609180718    -3.6509166302    -1.8614413392
H     -3.1415512125    -2.8208141691    -2.0314149911
H     -1.9993351303    -4.7794640191     1.0383238634
H     -0.5307808754    -3.9267287292     0.4605610707
H     -1.4201338568    -3.3211073828     1.8943166530
H     -2.1050481173     0.4950512010     0.3320760149
H     -1.0811667948     0.2731660928    -2.8540985161
H     -2.2315779117     1.2507663967    -4.8141114579
H     -3.7854505722     3.1802479004    -4.5248789633
H     -4.1749076735     4.1129995335    -2.2421855492
H     -3.0099395207     3.1405449580    -0.2859733557
H     -1.1352876221     0.7651452873     2.4647172663
H     -0.0451500490     2.2758506453     4.1082892037
H      0.9969928949     4.4079429169     3.3415186668
H      0.9190933500     5.0208539884     0.9255278152
H     -0.1776745059     3.5107645930    -0.7072527621
