# Supplementary material for: Correlated shapeshifting and configurational isomerization
Source: Chem Sci. 2024 Aug 23;15(36):14618–24. doi: 10.1039/d4sc03699a (PMC11370815; doi:10.1039/d4sc03699a)
Supplement: SC-015-D4SC03699A-s002 [file SC-015-D4SC03699A-s002.zip › Optimsed_Geometries_SI/1b/xyz/z_d_1b_11.xyz]

63

C      2.6429396173     0.0940042575     0.0292375364
C      2.5315690567    -1.1499078479     0.8184578649
C      3.1084267025    -1.4111322700     2.0014228184
C      3.9921001314    -0.4367803691     2.7452599282
C      5.2196024166    -0.1190813565     1.9210113579
C      5.1725881234     0.4473245671     0.7055089138
C      3.9573125185     0.8730557610    -0.0057563908
C      2.7493125580     1.4567282240     0.7119906443
C      2.6787128829     1.6298768183     2.1700053526
C      3.2188872411     0.8157662494     3.0886317059
C      1.8671680187     0.0585126277    -1.2774046229
N      0.4326098704    -0.0661270605    -1.1060143261
C     -0.1292157998    -1.3064354097    -1.2827280161
O      0.4798736399    -2.2666122378    -1.7073406510
O     -1.4077030856    -1.3091114540    -0.9054771557
C     -2.2797493989    -2.4389387234    -1.1669758536
C     -3.6308687496    -1.9526390422    -0.6627594827
C     -2.3346673966    -2.7127926841    -2.6651442175
C     -1.8108842613    -3.6514136690    -0.3709693626
C     -0.3193836960     1.1209423892    -0.7171918313
C     -1.5901036411     1.2997305338    -1.5455925856
C     -2.8309432637     1.5832835485    -0.9755657687
C     -3.9574172346     1.7609636792    -1.7799585990
C     -3.8578146362     1.6555070986    -3.1654528431
C     -2.6179303533     1.3770847007    -3.7439686126
C     -1.4954231047     1.2060291801    -2.9388394762
C     -0.5132339788     1.2982171942     0.7779303703
C     -0.6950661909     2.5941468132     1.2770031568
C     -0.8730030148     2.8192259774     2.6396608152
C     -0.8576402291     1.7450941624     3.5304376018
C     -0.6647865391     0.4543513607     3.0434543117
C     -0.4983648618     0.2320052026     1.6767472149
H      1.9324154172    -1.9402868703     0.3525867483
H      2.9453334583    -2.3969768137     2.4516764733
H      4.3185203445    -0.9099172398     3.6823007082
H      6.1976019616    -0.3803955139     2.3407498110
H      6.1165440744     0.6294213830     0.1796980542
H      4.1578894045     1.3395243831    -0.9765580200
H      2.2622487490     2.2636664680     0.1550882290
H      2.1086403447     2.4994192443     2.5138227268
H      3.0752703254     1.0527791371     4.1487414053
H      2.0735715757     0.9762054156    -1.8568349385
H      2.1930225074    -0.8033373576    -1.8785426138
H     -3.9509965273    -1.0592768778    -1.2235603028
H     -4.3888215575    -2.7443883675    -0.7853351295
H     -3.5677796310    -1.6852999248     0.4056110684
H     -1.3586383743    -3.0553686065    -3.0404855756
H     -2.6254299784    -1.7940238710    -3.2035022418
H     -3.0887136870    -3.4911060170    -2.8727821344
H     -1.7399945057    -3.3973643109     0.7010821304
H     -0.8270390544    -3.9969248926    -0.7212520093
H     -2.5401012296    -4.4723766735    -0.4810371876
H      0.3313230391     1.9584086961    -1.0268048552
H     -2.9245718216     1.6469955633     0.1110493878
H     -4.9240501141     1.9753570406    -1.3139399492
H     -4.7421792285     1.7914668294    -3.7950262440
H     -2.5247067275     1.2949076467    -4.8311960775
H     -0.5277107800     0.9766714967    -3.3969116746
H     -0.6994643795     3.4418141332     0.5825353954
H     -1.0142359586     3.8394652636     3.0092675331
H     -0.9860189042     1.9170931875     4.6032366796
H     -0.6320350227    -0.3938784357     3.7334090754
H     -0.3367950613    -0.7831523369     1.3132927296
