# Supplementary material for: Correlated shapeshifting and configurational isomerization
Source: Chem Sci. 2024 Aug 23;15(36):14618–24. doi: 10.1039/d4sc03699a (PMC11370815; doi:10.1039/d4sc03699a)
Supplement: SC-015-D4SC03699A-s003 [file SC-015-D4SC03699A-s003.cif]

# Supplementary Information (SI) for Chemical Science.
# This journal is © The Royal Society of Chemistry 2024

####################################################################### 
# 
# This file contains crystal structure data downloaded from the 
# Cambridge Structural Database (CSD) hosted by the Cambridge 
# Crystallographic Data Centre (CCDC).
# 
# Full information about CCDC data access policies and citation 
# guidelines are available at http://www.ccdc.cam.ac.uk/access/V1 
# 
# Audit and citation data items may have been added by the CCDC. 
# Please retain this information to preserve the provenance of 
# this file and to allow appropriate attribution of the data. 
# 
#######################################################################

data_22srv076
_database_code_depnum_ccdc_archive 'CCDC 2294194'
loop_
_audit_author_name
_audit_author_address
'Dmitry Yufit'
;Durham University
United Kingdom
;
_audit_update_record             
;
2023-09-11 deposited with the CCDC.	2024-08-23 downloaded from the CCDC.
;
_audit_creation_date             2022-02-25
_audit_creation_method           
;
Olex2 1.5-beta
(compiled 2021.12.09 svn.r5202d8cf for OlexSys, GUI svn.r6439)
;
_shelx_SHELXL_version_number     2017/1
loop_
_audit_author_email
d.s.yufit@durham.ac.uk
_chemical_name_common            ?
_chemical_name_systematic        ?
_chemical_formula_moiety         'C23 H27 N O2'
_chemical_formula_sum            'C23 H27 N O2'
_chemical_formula_weight         349.45
_chemical_melting_point          ?
loop_
_atom_type_symbol
_atom_type_description
_atom_type_scat_dispersion_real
_atom_type_scat_dispersion_imag
_atom_type_scat_source
C C 0.0181 0.0091 'International Tables Vol C Tables 4.2.6.8 and 6.1.1.4'
H H 0.0000 0.0000 'International Tables Vol C Tables 4.2.6.8 and 6.1.1.4'
N N 0.0311 0.0180 'International Tables Vol C Tables 4.2.6.8 and 6.1.1.4'
O O 0.0492 0.0322 'International Tables Vol C Tables 4.2.6.8 and 6.1.1.4'

_shelx_space_group_comment       
;
The symmetry employed for this shelxl refinement is uniquely defined
by the following loop, which should always be used as a source of
symmetry information in preference to the above space-group names.
They are only intended as comments.
;
_space_group_crystal_system      monoclinic
_space_group_IT_number           14
_space_group_name_H-M_alt        'P 1 21/c 1'
_space_group_name_Hall           '-P 2ybc'
loop_
_space_group_symop_operation_xyz
'x, y, z'
'-x, y+1/2, -z+1/2'
'-x, -y, -z'
'x, -y-1/2, z-1/2'

_cell_length_a                   6.0431(2)
_cell_length_b                   26.5905(8)
_cell_length_c                   11.6793(3)
_cell_angle_alpha                90
_cell_angle_beta                 101.7723(10)
_cell_angle_gamma                90
_cell_volume                     1837.26(9)
_cell_formula_units_Z            4
_cell_measurement_reflns_used    9909
_cell_measurement_temperature    120.00
_cell_measurement_theta_max      74.39
_cell_measurement_theta_min      3.32
_shelx_estimated_absorpt_T_max   0.952
_shelx_estimated_absorpt_T_min   0.860
_exptl_absorpt_coefficient_mu    0.624
_exptl_absorpt_correction_T_max  0.7538
_exptl_absorpt_correction_T_min  0.6570
_exptl_absorpt_correction_type   multi-scan
_exptl_absorpt_process_details   
;
SADABS-2016/2 (Bruker,2016/2) was used for absorption correction.
wR2(int) was 0.0705 before and 0.0436 after correction.
The Ratio of minimum to maximum transmission is 0.8716.
The \l/2 correction factor is Not present.
;
_exptl_absorpt_special_details   ?
_exptl_crystal_colour            'clear colourless'
_exptl_crystal_colour_lustre     clear
_exptl_crystal_colour_primary    colourless
_exptl_crystal_density_diffrn    1.263
_exptl_crystal_density_meas      ?
_exptl_crystal_density_method    ?
_exptl_crystal_description       prism
_exptl_crystal_F_000             752
_exptl_crystal_size_max          0.25
_exptl_crystal_size_mid          0.11
_exptl_crystal_size_min          0.08
_exptl_transmission_factor_max   ?
_exptl_transmission_factor_min   ?
_diffrn_reflns_av_R_equivalents  0.0267
_diffrn_reflns_av_unetI/netI     0.0196
_diffrn_reflns_Laue_measured_fraction_full 0.986
_diffrn_reflns_Laue_measured_fraction_max 0.988
_diffrn_reflns_limit_h_max       7
_diffrn_reflns_limit_h_min       -7
_diffrn_reflns_limit_k_max       32
_diffrn_reflns_limit_k_min       -32
_diffrn_reflns_limit_l_max       14
_diffrn_reflns_limit_l_min       -14
_diffrn_reflns_number            23653
_diffrn_reflns_point_group_measured_fraction_full 0.986
_diffrn_reflns_point_group_measured_fraction_max 0.988
_diffrn_reflns_theta_full        67.679
_diffrn_reflns_theta_max         72.477
_diffrn_reflns_theta_min         3.324
_diffrn_ambient_temperature      120.00
_diffrn_detector                 'Bruker PHOTON III C7 MM CPAD'
_diffrn_detector_area_resol_mean 54.8
_diffrn_detector_type            'CPA sensor'
_diffrn_measured_fraction_theta_full 0.986
_diffrn_measured_fraction_theta_max 0.988
_diffrn_measurement_device       '3-circle diffractometer'
_diffrn_measurement_device_type  'Bruker D8 Venture'
_diffrn_measurement_method       '\w- and \f-scan'
_diffrn_radiation_monochromator  'focusing mirrors'
_diffrn_radiation_probe          X-ray
_diffrn_radiation_type           'Cu K\a'
_diffrn_radiation_wavelength     1.54178
_diffrn_source                   'microfocus sealed X-ray tube'
_diffrn_source_current           1.0
_diffrn_source_power             0.05
_diffrn_source_type              'Incoatec I\mS 3.0 microsource'
_diffrn_source_voltage           50.0
_diffrn_standards_number         0
_reflns_Friedel_coverage         0.000
_reflns_Friedel_fraction_full    .
_reflns_Friedel_fraction_max     .
_reflns_number_gt                3474
_reflns_number_total             3612
_reflns_special_details          
;
 Reflections were merged by SHELXL according to the crystal
 class for the calculation of statistics and refinement.
 
 _reflns_Friedel_fraction is defined as the number of unique
 Friedel pairs measured divided by the number that would be
 possible theoretically, ignoring centric projections and
 systematic absences.
;
_reflns_threshold_expression     'I > 2\s(I)'
_computing_bruker_data_scaling   'SADABS V2012/1 (Bruker AXS Inc.)'
_computing_cell_refinement       'SAINT v8.40A (Bruker AXS, 2019)'
_computing_data_collection       'APEX3 v.2017.3_0 (Bruker AXS, 2017)'
_computing_data_reduction        'SAINT v8.40A (Bruker AXS, 2019)'
_computing_molecular_graphics    'Olex2 1.5-beta (Dolomanov et al., 2009)'
_computing_publication_material  'Olex2 1.5-beta (Dolomanov et al., 2009)'
_computing_structure_refinement  'SHELXL 2017/1 (Sheldrick, 2015)'
_computing_structure_solution    'XS  (Sheldrick, 2008)'
_refine_diff_density_max         0.250
_refine_diff_density_min         -0.172
_refine_diff_density_rms         0.032
_refine_ls_extinction_coef       .
_refine_ls_extinction_method     none
_refine_ls_goodness_of_fit_ref   1.025
_refine_ls_hydrogen_treatment    refall
_refine_ls_matrix_type           full
_refine_ls_number_parameters     343
_refine_ls_number_reflns         3612
_refine_ls_number_restraints     0
_refine_ls_R_factor_all          0.0343
_refine_ls_R_factor_gt           0.0333
_refine_ls_restrained_S_all      1.025
_refine_ls_shift/su_max          0.001
_refine_ls_shift/su_mean         0.000
_refine_ls_structure_factor_coef Fsqd
_refine_ls_weighting_details     
'w=1/[\s^2^(Fo^2^)+(0.0274P)^2^+0.7876P] where P=(Fo^2^+2Fc^2^)/3'
_refine_ls_weighting_scheme      calc
_refine_ls_wR_factor_gt          0.0763
_refine_ls_wR_factor_ref         0.0770
_refine_special_details          ?
_olex2_refinement_description    
;
;
_atom_sites_solution_hydrogens   difmap
_atom_sites_solution_primary     direct
_atom_sites_solution_secondary   ?
loop_
_atom_site_label
_atom_site_type_symbol
_atom_site_fract_x
_atom_site_fract_y
_atom_site_fract_z
_atom_site_U_iso_or_equiv
_atom_site_adp_type
_atom_site_occupancy
_atom_site_site_symmetry_order
_atom_site_calc_flag
_atom_site_refinement_flags_posn
_atom_site_refinement_flags_adp
_atom_site_refinement_flags_occupancy
_atom_site_disorder_assembly
_atom_site_disorder_group
O1 O 1.24869(11) 0.70730(3) 0.47554(6) 0.01725(16) Uani 1 1 d . . . . .
O2 O 0.93528(12) 0.74301(3) 0.36321(7) 0.02101(17) Uani 1 1 d . . . . .
N1 N 0.94218(13) 0.65994(3) 0.41079(7) 0.01521(18) Uani 1 1 d . . . . .
C1 C 1.00183(16) 0.62304(4) 0.66956(9) 0.0166(2) Uani 1 1 d . . . . .
C2 C 1.05040(17) 0.59788(4) 0.79091(9) 0.0175(2) Uani 1 1 d . . . . .
C3 C 1.05351(17) 0.54287(4) 0.80516(9) 0.0192(2) Uani 1 1 d . . . . .
C4 C 0.91953(17) 0.50980(4) 0.73870(9) 0.0196(2) Uani 1 1 d . . . . .
C5 C 0.73719(17) 0.52436(4) 0.63431(9) 0.0195(2) Uani 1 1 d . . . . .
C6 C 0.56226(17) 0.55779(4) 0.67223(10) 0.0226(2) Uani 1 1 d . . . . .
C7 C 0.60914(18) 0.60266(4) 0.72191(9) 0.0224(2) Uani 1 1 d . . . . .
C8 C 0.83098(17) 0.62755(4) 0.74924(9) 0.0191(2) Uani 1 1 d . . . . .
C9 C 0.96034(16) 0.59330(4) 0.56044(8) 0.0154(2) Uani 1 1 d . . . . .
C10 C 0.84333(17) 0.55024(4) 0.54303(9) 0.0174(2) Uani 1 1 d . . . . .
C11 C 1.06226(16) 0.61481(4) 0.46292(8) 0.0157(2) Uani 1 1 d . . . . .
C12 C 0.70812(16) 0.65263(4) 0.35075(9) 0.0164(2) Uani 1 1 d . . . . .
C13 C 0.68190(16) 0.62123(4) 0.24069(8) 0.0156(2) Uani 1 1 d . . . . .
C14 C 0.83398(18) 0.62559(4) 0.16628(9) 0.0197(2) Uani 1 1 d . . . . .
C15 C 0.7986(2) 0.59909(4) 0.06134(9) 0.0246(2) Uani 1 1 d . . . . .
C16 C 0.6115(2) 0.56810(4) 0.02976(10) 0.0261(2) Uani 1 1 d . . . . .
C17 C 0.4604(2) 0.56318(4) 0.10400(10) 0.0263(2) Uani 1 1 d . . . . .
C18 C 0.49678(18) 0.58944(4) 0.20919(9) 0.0211(2) Uani 1 1 d . . . . .
C19 C 1.03475(16) 0.70677(4) 0.41261(8) 0.0150(2) Uani 1 1 d . . . . .
C20 C 1.36064(16) 0.75575(4) 0.51305(9) 0.0166(2) Uani 1 1 d . . . . .
C21 C 1.21559(19) 0.78569(4) 0.58133(10) 0.0243(2) Uani 1 1 d . . . . .
C22 C 1.40865(19) 0.78486(4) 0.40882(10) 0.0223(2) Uani 1 1 d . . . . .
C23 C 1.57875(17) 0.73885(4) 0.59286(9) 0.0204(2) Uani 1 1 d . . . . .
H1 H 1.089(2) 0.6539(5) 0.6653(10) 0.016(3) Uiso 1 1 d . . . . .
H2 H 1.163(2) 0.6161(5) 0.8484(11) 0.018(3) Uiso 1 1 d . . . . .
H3 H 1.169(2) 0.5296(5) 0.8711(12) 0.024(3) Uiso 1 1 d . . . . .
H4 H 0.943(2) 0.4728(5) 0.7583(12) 0.027(3) Uiso 1 1 d . . . . .
H5 H 0.660(2) 0.4934(5) 0.5980(11) 0.020(3) Uiso 1 1 d . . . . .
H7 H 0.484(2) 0.6217(5) 0.7449(12) 0.030(3) Uiso 1 1 d . . . . .
H6 H 0.408(2) 0.5445(5) 0.6603(12) 0.029(3) Uiso 1 1 d . . . . .
H8 H 0.833(2) 0.6601(5) 0.7855(11) 0.020(3) Uiso 1 1 d . . . . .
H10 H 0.825(2) 0.5338(5) 0.4658(11) 0.022(3) Uiso 1 1 d . . . . .
H11A H 1.223(2) 0.6237(5) 0.4913(11) 0.018(3) Uiso 1 1 d . . . . .
H11B H 1.051(2) 0.5893(5) 0.4002(11) 0.018(3) Uiso 1 1 d . . . . .
H12A H 0.624(2) 0.6362(5) 0.4054(11) 0.020(3) Uiso 1 1 d . . . . .
H12B H 0.645(2) 0.6857(5) 0.3317(11) 0.018(3) Uiso 1 1 d . . . . .
H14 H 0.964(2) 0.6475(5) 0.1880(11) 0.025(3) Uiso 1 1 d . . . . .
H15 H 0.906(2) 0.6024(5) 0.0128(13) 0.033(4) Uiso 1 1 d . . . . .
H16 H 0.587(2) 0.5499(6) -0.0448(13) 0.035(4) Uiso 1 1 d . . . . .
H17 H 0.332(3) 0.5406(6) 0.0833(13) 0.034(4) Uiso 1 1 d . . . . .
H18 H 0.390(2) 0.5859(5) 0.2626(12) 0.030(3) Uiso 1 1 d . . . . .
H21A H 1.302(3) 0.8151(6) 0.6152(13) 0.037(4) Uiso 1 1 d . . . . .
H21B H 1.073(2) 0.7975(5) 0.5312(12) 0.031(4) Uiso 1 1 d . . . . .
H21C H 1.179(2) 0.7647(6) 0.6465(13) 0.036(4) Uiso 1 1 d . . . . .
H22A H 1.507(3) 0.7655(6) 0.3691(13) 0.034(4) Uiso 1 1 d . . . . .
H22B H 1.490(2) 0.8162(6) 0.4359(13) 0.036(4) Uiso 1 1 d . . . . .
H22C H 1.267(2) 0.7941(5) 0.3538(12) 0.027(3) Uiso 1 1 d . . . . .
H23A H 1.667(2) 0.7168(5) 0.5504(12) 0.026(3) Uiso 1 1 d . . . . .
H23B H 1.670(2) 0.7686(6) 0.6227(12) 0.030(4) Uiso 1 1 d . . . . .
H23C H 1.546(2) 0.7188(5) 0.6598(13) 0.030(3) Uiso 1 1 d . . . . .

loop_
_atom_site_aniso_label
_atom_site_aniso_U_11
_atom_site_aniso_U_22
_atom_site_aniso_U_33
_atom_site_aniso_U_23
_atom_site_aniso_U_13
_atom_site_aniso_U_12
O1 0.0155(3) 0.0136(3) 0.0207(4) -0.0009(3) -0.0007(3) -0.0011(3)
O2 0.0193(4) 0.0167(4) 0.0250(4) 0.0037(3) -0.0004(3) 0.0010(3)
N1 0.0143(4) 0.0148(4) 0.0156(4) 0.0003(3) 0.0009(3) -0.0002(3)
C1 0.0172(5) 0.0156(5) 0.0172(5) 0.0000(4) 0.0040(4) -0.0016(4)
C2 0.0169(5) 0.0199(5) 0.0155(5) -0.0011(4) 0.0026(4) -0.0016(4)
C3 0.0181(5) 0.0220(5) 0.0173(5) 0.0035(4) 0.0033(4) 0.0024(4)
C4 0.0215(5) 0.0173(5) 0.0209(5) 0.0036(4) 0.0062(4) 0.0008(4)
C5 0.0192(5) 0.0173(5) 0.0210(5) 0.0005(4) 0.0019(4) -0.0051(4)
C6 0.0143(5) 0.0289(6) 0.0241(5) 0.0056(4) 0.0029(4) -0.0021(4)
C7 0.0172(5) 0.0273(6) 0.0240(5) 0.0045(4) 0.0073(4) 0.0053(4)
C8 0.0216(5) 0.0180(5) 0.0186(5) -0.0011(4) 0.0061(4) 0.0027(4)
C9 0.0146(4) 0.0159(5) 0.0155(5) 0.0011(4) 0.0022(4) 0.0020(4)
C10 0.0174(5) 0.0172(5) 0.0168(5) -0.0002(4) 0.0016(4) 0.0001(4)
C11 0.0166(5) 0.0143(5) 0.0164(5) -0.0002(4) 0.0036(4) 0.0014(4)
C12 0.0138(5) 0.0180(5) 0.0169(5) -0.0009(4) 0.0022(4) -0.0001(4)
C13 0.0174(5) 0.0133(4) 0.0150(5) 0.0022(4) 0.0008(4) 0.0020(4)
C14 0.0207(5) 0.0197(5) 0.0188(5) 0.0023(4) 0.0038(4) -0.0014(4)
C15 0.0311(6) 0.0262(6) 0.0182(5) 0.0022(4) 0.0089(4) 0.0044(4)
C16 0.0368(6) 0.0212(5) 0.0180(5) -0.0037(4) 0.0000(4) 0.0041(5)
C17 0.0277(6) 0.0216(5) 0.0268(6) -0.0041(4) -0.0007(4) -0.0049(4)
C18 0.0208(5) 0.0202(5) 0.0223(5) -0.0006(4) 0.0041(4) -0.0029(4)
C19 0.0152(4) 0.0167(5) 0.0131(4) -0.0012(4) 0.0031(3) 0.0003(4)
C20 0.0166(5) 0.0136(5) 0.0194(5) -0.0036(4) 0.0033(4) -0.0023(4)
C21 0.0212(5) 0.0252(6) 0.0271(6) -0.0094(5) 0.0060(4) 0.0004(4)
C22 0.0218(5) 0.0192(5) 0.0265(6) 0.0028(4) 0.0065(4) -0.0002(4)
C23 0.0175(5) 0.0222(5) 0.0205(5) -0.0033(4) 0.0011(4) -0.0016(4)

_geom_special_details            
;
 All esds (except the esd in the dihedral angle between two l.s. planes)
 are estimated using the full covariance matrix.  The cell esds are taken
 into account individually in the estimation of esds in distances, angles
 and torsion angles; correlations between esds in cell parameters are only
 used when they are defined by crystal symmetry.  An approximate (isotropic)
 treatment of cell esds is used for estimating esds involving l.s. planes.
;
loop_
_geom_bond_atom_site_label_1
_geom_bond_atom_site_label_2
_geom_bond_distance
_geom_bond_site_symmetry_2
_geom_bond_publ_flag
O1 C19 1.3507(12) . ?
O1 C20 1.4794(11) . ?
O2 C19 1.2172(12) . ?
N1 C11 1.4687(12) . ?
N1 C12 1.4579(12) . ?
N1 C19 1.3635(13) . ?
C1 C2 1.5404(14) . ?
C1 C8 1.5292(14) . ?
C1 C9 1.4772(13) . ?
C1 H1 0.983(13) . ?
C2 C3 1.4719(15) . ?
C2 C8 1.5342(14) . ?
C2 H2 0.981(13) . ?
C3 C4 1.3324(15) . ?
C3 H3 0.993(14) . ?
C4 C5 1.5173(14) . ?
C4 H4 1.014(14) . ?
C5 C6 1.5149(15) . ?
C5 C10 1.5168(14) . ?
C5 H5 0.997(13) . ?
C6 C7 1.3316(16) . ?
C6 H6 0.981(14) . ?
C7 C8 1.4706(15) . ?
C7 H7 0.990(15) . ?
C8 H8 0.963(13) . ?
C9 C10 1.3391(14) . ?
C9 C11 1.5133(13) . ?
C10 H10 0.989(13) . ?
C11 H11A 0.986(13) . ?
C11 H11B 0.991(13) . ?
C12 C13 1.5138(13) . ?
C12 H12A 0.995(13) . ?
C12 H12B 0.966(13) . ?
C13 C14 1.3926(14) . ?
C13 C18 1.3904(14) . ?
C14 C15 1.3919(15) . ?
C14 H14 0.968(14) . ?
C15 C16 1.3869(17) . ?
C15 H15 0.949(15) . ?
C16 C17 1.3875(17) . ?
C16 H16 0.981(15) . ?
C17 C18 1.3911(16) . ?
C17 H17 0.971(15) . ?
C18 H18 0.991(15) . ?
C20 C21 1.5242(14) . ?
C20 C22 1.5195(14) . ?
C20 C23 1.5189(14) . ?
C21 H21A 0.978(16) . ?
C21 H21B 0.989(15) . ?
C21 H21C 1.005(16) . ?
C22 H22A 0.972(16) . ?
C22 H22B 0.986(16) . ?
C22 H22C 0.991(14) . ?
C23 H23A 0.992(14) . ?
C23 H23B 0.985(15) . ?
C23 H23C 1.000(15) . ?

loop_
_geom_angle_atom_site_label_1
_geom_angle_atom_site_label_2
_geom_angle_atom_site_label_3
_geom_angle
_geom_angle_site_symmetry_1
_geom_angle_site_symmetry_3
_geom_angle_publ_flag
C19 O1 C20 119.96(7) . . ?
C12 N1 C11 116.06(8) . . ?
C19 N1 C11 124.98(8) . . ?
C19 N1 C12 118.94(8) . . ?
C2 C1 H1 113.9(7) . . ?
C8 C1 C2 59.97(6) . . ?
C8 C1 H1 113.8(7) . . ?
C9 C1 C2 121.88(9) . . ?
C9 C1 C8 123.38(9) . . ?
C9 C1 H1 113.7(7) . . ?
C1 C2 H2 113.0(7) . . ?
C3 C2 C1 122.09(9) . . ?
C3 C2 C8 122.48(9) . . ?
C3 C2 H2 115.0(7) . . ?
C8 C2 C1 59.65(6) . . ?
C8 C2 H2 113.5(7) . . ?
C2 C3 H3 115.5(8) . . ?
C4 C3 C2 126.72(10) . . ?
C4 C3 H3 117.8(8) . . ?
C3 C4 C5 123.72(9) . . ?
C3 C4 H4 118.0(8) . . ?
C5 C4 H4 118.2(8) . . ?
C4 C5 H5 109.2(7) . . ?
C6 C5 C4 110.52(9) . . ?
C6 C5 C10 111.07(9) . . ?
C6 C5 H5 108.4(7) . . ?
C10 C5 C4 109.79(8) . . ?
C10 C5 H5 107.7(7) . . ?
C5 C6 H6 116.6(8) . . ?
C7 C6 C5 123.65(10) . . ?
C7 C6 H6 119.7(8) . . ?
C6 C7 C8 126.96(10) . . ?
C6 C7 H7 118.1(8) . . ?
C8 C7 H7 114.9(8) . . ?
C1 C8 C2 60.37(6) . . ?
C1 C8 H8 112.8(8) . . ?
C2 C8 H8 112.9(8) . . ?
C7 C8 C1 122.10(9) . . ?
C7 C8 C2 121.88(9) . . ?
C7 C8 H8 115.5(8) . . ?
C1 C9 C11 115.05(8) . . ?
C10 C9 C1 125.46(9) . . ?
C10 C9 C11 119.49(9) . . ?
C5 C10 H10 117.1(8) . . ?
C9 C10 C5 124.55(9) . . ?
C9 C10 H10 118.3(8) . . ?
N1 C11 C9 112.23(8) . . ?
N1 C11 H11A 108.2(7) . . ?
N1 C11 H11B 107.5(7) . . ?
C9 C11 H11A 111.1(7) . . ?
C9 C11 H11B 108.6(7) . . ?
H11A C11 H11B 109.1(10) . . ?
N1 C12 C13 113.90(8) . . ?
N1 C12 H12A 108.8(7) . . ?
N1 C12 H12B 106.8(7) . . ?
C13 C12 H12A 108.9(7) . . ?
C13 C12 H12B 109.8(7) . . ?
H12A C12 H12B 108.6(10) . . ?
C14 C13 C12 121.06(9) . . ?
C18 C13 C12 119.94(9) . . ?
C18 C13 C14 118.90(9) . . ?
C13 C14 H14 119.2(8) . . ?
C15 C14 C13 120.33(10) . . ?
C15 C14 H14 120.4(8) . . ?
C14 C15 H15 118.6(9) . . ?
C16 C15 C14 120.36(10) . . ?
C16 C15 H15 121.0(9) . . ?
C15 C16 C17 119.63(10) . . ?
C15 C16 H16 119.8(9) . . ?
C17 C16 H16 120.6(9) . . ?
C16 C17 C18 119.94(10) . . ?
C16 C17 H17 119.8(9) . . ?
C18 C17 H17 120.2(9) . . ?
C13 C18 C17 120.82(10) . . ?
C13 C18 H18 119.0(8) . . ?
C17 C18 H18 120.2(8) . . ?
O1 C19 N1 111.23(8) . . ?
O2 C19 O1 125.10(9) . . ?
O2 C19 N1 123.67(9) . . ?
O1 C20 C21 109.44(8) . . ?
O1 C20 C22 110.90(8) . . ?
O1 C20 C23 102.19(8) . . ?
C22 C20 C21 112.17(9) . . ?
C23 C20 C21 110.68(9) . . ?
C23 C20 C22 111.02(9) . . ?
C20 C21 H21A 108.1(9) . . ?
C20 C21 H21B 112.3(8) . . ?
C20 C21 H21C 110.3(9) . . ?
H21A C21 H21B 108.5(12) . . ?
H21A C21 H21C 108.7(12) . . ?
H21B C21 H21C 108.8(12) . . ?
C20 C22 H22A 110.3(9) . . ?
C20 C22 H22B 109.7(9) . . ?
C20 C22 H22C 111.3(8) . . ?
H22A C22 H22B 106.8(12) . . ?
H22A C22 H22C 110.7(12) . . ?
H22B C22 H22C 107.8(12) . . ?
C20 C23 H23A 111.0(8) . . ?
C20 C23 H23B 109.4(8) . . ?
C20 C23 H23C 110.5(8) . . ?
H23A C23 H23B 109.4(11) . . ?
H23A C23 H23C 106.8(11) . . ?
H23B C23 H23C 109.7(11) . . ?

loop_
_geom_torsion_atom_site_label_1
_geom_torsion_atom_site_label_2
_geom_torsion_atom_site_label_3
_geom_torsion_atom_site_label_4
_geom_torsion
_geom_torsion_site_symmetry_1
_geom_torsion_site_symmetry_2
_geom_torsion_site_symmetry_3
_geom_torsion_site_symmetry_4
_geom_torsion_publ_flag
N1 C12 C13 C14 -37.78(13) . . . . ?
N1 C12 C13 C18 145.81(9) . . . . ?
C1 C2 C3 C4 -36.46(16) . . . . ?
C1 C2 C8 C7 111.48(11) . . . . ?
C1 C9 C10 C5 -1.19(16) . . . . ?
C1 C9 C11 N1 -72.11(11) . . . . ?
C2 C1 C8 C7 -111.13(11) . . . . ?
C2 C1 C9 C10 38.35(15) . . . . ?
C2 C1 C9 C11 -141.57(9) . . . . ?
C2 C3 C4 C5 0.14(17) . . . . ?
C3 C2 C8 C1 -110.92(11) . . . . ?
C3 C2 C8 C7 0.56(15) . . . . ?
C3 C4 C5 C6 -61.23(13) . . . . ?
C3 C4 C5 C10 61.63(13) . . . . ?
C4 C5 C6 C7 61.60(13) . . . . ?
C4 C5 C10 C9 -61.45(13) . . . . ?
C5 C6 C7 C8 -0.31(18) . . . . ?
C6 C5 C10 C9 61.08(13) . . . . ?
C6 C7 C8 C1 36.39(16) . . . . ?
C6 C7 C8 C2 -36.32(16) . . . . ?
C8 C1 C2 C3 111.56(11) . . . . ?
C8 C1 C9 C10 -34.44(15) . . . . ?
C8 C1 C9 C11 145.64(9) . . . . ?
C8 C2 C3 C4 35.62(16) . . . . ?
C9 C1 C2 C3 -1.33(15) . . . . ?
C9 C1 C2 C8 -112.88(10) . . . . ?
C9 C1 C8 C2 110.48(11) . . . . ?
C9 C1 C8 C7 -0.65(15) . . . . ?
C10 C5 C6 C7 -60.51(14) . . . . ?
C10 C9 C11 N1 107.96(10) . . . . ?
C11 N1 C12 C13 -67.11(11) . . . . ?
C11 N1 C19 O1 -4.06(13) . . . . ?
C11 N1 C19 O2 175.81(9) . . . . ?
C11 C9 C10 C5 178.73(9) . . . . ?
C12 N1 C11 C9 -64.47(11) . . . . ?
C12 N1 C19 O1 177.53(8) . . . . ?
C12 N1 C19 O2 -2.60(14) . . . . ?
C12 C13 C14 C15 -175.44(9) . . . . ?
C12 C13 C18 C17 175.08(10) . . . . ?
C13 C14 C15 C16 0.02(16) . . . . ?
C14 C13 C18 C17 -1.41(16) . . . . ?
C14 C15 C16 C17 -0.65(17) . . . . ?
C15 C16 C17 C18 0.25(17) . . . . ?
C16 C17 C18 C13 0.79(17) . . . . ?
C18 C13 C14 C15 1.00(15) . . . . ?
C19 O1 C20 C21 55.33(11) . . . . ?
C19 O1 C20 C22 -68.94(11) . . . . ?
C19 O1 C20 C23 172.68(8) . . . . ?
C19 N1 C11 C9 117.08(10) . . . . ?
C19 N1 C12 C13 111.44(10) . . . . ?
C20 O1 C19 O2 15.02(14) . . . . ?
C20 O1 C19 N1 -165.12(8) . . . . ?

_iucr_refine_instructions_details 
;
TITL 22srv076 in P21/c #14
REM reset to P21/c #14
CELL 1.54178 6.0431 26.5905 11.6793 90 101.7723 90
ZERR 4 0.0002 0.0008 0.0003 0 0.001 0
LATT 1
SYMM -X,0.5+Y,0.5-Z
SFAC C H N O
UNIT 92 108 4 8

L.S. 9 0 0
PLAN  5
SIZE 0.08 0.11 0.25
TEMP -153.15
CONF
BOND $h
fmap 2
acta 
OMIT -2 145
OMIT -2 7 3
WGHT 0.0274 0.7876
FVAR 0.46178
REM <olex2.extras>
REM <HklSrc "%.\\22srv076.hkl">
REM </olex2.extras>

O1    4     1.24869  0.70730  0.47554  11.00000  0.01553  0.01362  0.02074 =
 -0.00091 -0.00068 -0.00110 
O2    4     0.93528  0.74301  0.36322  11.00000  0.01926  0.01665  0.02502 =
 0.00368 -0.00041  0.00100 
N1    3     0.94218  0.65994  0.41079  11.00000  0.01434  0.01480  0.01560 =
 0.00031  0.00094 -0.00019 
C1    1     1.00183  0.62304  0.66956  11.00000  0.01717  0.01562  0.01725 =
 -0.00002  0.00396 -0.00163 
C2    1     1.05040  0.59788  0.79091  11.00000  0.01692  0.01991  0.01545 =
 -0.00110  0.00263 -0.00165 
C3    1     1.05351  0.54287  0.80516  11.00000  0.01807  0.02195  0.01730 =
 0.00354  0.00329  0.00236 
C4    1     0.91953  0.50980  0.73870  11.00000  0.02149  0.01727  0.02092 =
 0.00363  0.00616  0.00080 
C5    1     0.73718  0.52436  0.63431  11.00000  0.01916  0.01726  0.02101 =
 0.00054  0.00194 -0.00511 
C6    1     0.56226  0.55779  0.67223  11.00000  0.01431  0.02889  0.02413 =
 0.00557  0.00286 -0.00208 
C7    1     0.60913  0.60266  0.72191  11.00000  0.01721  0.02726  0.02396 =
 0.00449  0.00733  0.00529 
C8    1     0.83098  0.62755  0.74925  11.00000  0.02163  0.01799  0.01856 =
 -0.00106  0.00607  0.00271 
C9    1     0.96035  0.59330  0.56044  11.00000  0.01455  0.01592  0.01546 =
 0.00107  0.00219  0.00200 
C10   1     0.84333  0.55024  0.54303  11.00000  0.01742  0.01715  0.01681 =
 -0.00025  0.00162  0.00009 
C11   1     1.06226  0.61481  0.46292  11.00000  0.01657  0.01430  0.01636 =
 -0.00017  0.00362  0.00139 
C12   1     0.70812  0.65263  0.35075  11.00000  0.01383  0.01801  0.01690 =
 -0.00092  0.00216 -0.00012 
C13   1     0.68190  0.62123  0.24069  11.00000  0.01741  0.01328  0.01495 =
 0.00218  0.00078  0.00200 
C14   1     0.83398  0.62559  0.16628  11.00000  0.02068  0.01966  0.01878 =
 0.00231  0.00382 -0.00136 
C15   1     0.79857  0.59909  0.06134  11.00000  0.03107  0.02619  0.01818 =
 0.00216  0.00886  0.00445 
C16   1     0.61147  0.56810  0.02976  11.00000  0.03682  0.02121  0.01801 =
 -0.00371  0.00005  0.00409 
C17   1     0.46041  0.56318  0.10400  11.00000  0.02767  0.02165  0.02682 =
 -0.00412 -0.00073 -0.00490 
C18   1     0.49677  0.58944  0.20919  11.00000  0.02075  0.02015  0.02227 =
 -0.00065  0.00405 -0.00290 
C19   1     1.03475  0.70677  0.41261  11.00000  0.01523  0.01674  0.01308 =
 -0.00123  0.00314  0.00027 
C20   1     1.36063  0.75575  0.51305  11.00000  0.01659  0.01355  0.01943 =
 -0.00357  0.00332 -0.00229 
C21   1     1.21559  0.78569  0.58133  11.00000  0.02120  0.02516  0.02705 =
 -0.00938  0.00600  0.00042 
C22   1     1.40865  0.78486  0.40882  11.00000  0.02180  0.01916  0.02653 =
 0.00285  0.00653 -0.00022 
C23   1     1.57875  0.73885  0.59286  11.00000  0.01751  0.02216  0.02050 =
 -0.00331  0.00113 -0.00158 
H1    2     1.08947  0.65387  0.66530  11.00000  0.01614 
H2    2     1.16320  0.61609  0.84837  11.00000  0.01809 
H3    2     1.16934  0.52964  0.87105  11.00000  0.02394 
H4    2     0.94269  0.47277  0.75829  11.00000  0.02726 
H5    2     0.66022  0.49335  0.59803  11.00000  0.02006 
H7    2     0.48447  0.62173  0.74494  11.00000  0.02969 
H6    2     0.40775  0.54451  0.66026  11.00000  0.02857 
H8    2     0.83313  0.66012  0.78556  11.00000  0.01960 
H10   2     0.82514  0.53378  0.46574  11.00000  0.02160 
H11a  2     1.22252  0.62365  0.49134  11.00000  0.01765 
H11b  2     1.05094  0.58926  0.40023  11.00000  0.01798 
H12a  2     0.62402  0.63616  0.40543  11.00000  0.01998 
H12b  2     0.64497  0.68569  0.33174  11.00000  0.01825 
H14   2     0.96367  0.64751  0.18802  11.00000  0.02545 
H15   2     0.90592  0.60238  0.01282  11.00000  0.03325 
H16   2     0.58692  0.54991 -0.04481  11.00000  0.03542 
H17   2     0.33206  0.54065  0.08332  11.00000  0.03384 
H18   2     0.38960  0.58593  0.26263  11.00000  0.03031 
H21a  2     1.30230  0.81507  0.61518  11.00000  0.03733 
H21b  2     1.07293  0.79746  0.53117  11.00000  0.03073 
H21c  2     1.17867  0.76474  0.64652  11.00000  0.03586 
H22a  2     1.50684  0.76550  0.36911  11.00000  0.03363 
H22b  2     1.48967  0.81620  0.43586  11.00000  0.03565 
H22c  2     1.26687  0.79405  0.35384  11.00000  0.02664 
H23a  2     1.66736  0.71678  0.55043  11.00000  0.02596 
H23b  2     1.66985  0.76856  0.62273  11.00000  0.03046 
H23c  2     1.54553  0.71879  0.65978  11.00000  0.03044 
HKLF 4

END
;

_olex2_submission_special_instructions 'No special instructions were received'
